# Supplementary material for: A second polymorph of aqua­{4-chloro-2-[(pyridin-2-ylmeth­yl)imino­meth­yl]­phenolato}copper(II) nitrate mono­hydrate
Source: Acta Crystallogr Sect E Struct Rep Online. 2012 Feb 10;68(Pt 3):m275. doi: 10.1107/S1600536812004564 (PMC3297234; doi:10.1107/S1600536812004564)
Supplement: Supplementary file 1 [file e-68-0m275-sup1.cif]

##############################################################################
#                                                                            #
# This CIF contains the data in a paper accepted for publication in          #
# Acta Crystallographica Section E. It conforms to the requirements of       #
# Notes for Authors for Acta Crystallographica Section E, and has been       #
# peer reviewed under the auspices of the IUCr Commission on Journals.       #
#                                                                            #
# Full details of the Crystallographic Information File format               #
# are given in the paper "The Crystallographic Information File (CIF):       #
# a New Standard Archive File for Crystallography" by S. R. Hall, F. H.      #
# Allen and I. D. Brown [Acta Cryst. (1991), A47, 655-685].                  #
#                                                                            #
# The current version of the core CIF dictionary is obtainable from          #
# ftp://ftp.iucr.org/pub/cif_core.dic.                                       #
#                                                                            #
# Software is freely available for graphical display of the structure(s)     #
# in this CIF. For information consult the CIF software page                 #
# http://www.iucr.org/resources/cif/software.                                #
#                                                                            #
# This file may be used for bona fide research purposes within the           #
# scientific community so long as proper attribution is given to the journal # 
# article from which it was obtained.                                        #
#                                                                            #
##############################################################################
data_I
_audit_creation_method     SHELXL97
_chemical_name_systematic
;
aqua{4-chloro-2-[(pyridin-2-ylmethyl)iminomethyl]phenolato}copper(II) nitrate
monohydrate
;
_chemical_name_common     ?
_chemical_formula_moiety     'C13 H12 Cl Cu N2 O2 +, N O3 -, H2 O'
_chemical_formula_sum     'C13 H14 Cl Cu N3 O6'
_chemical_formula_iupac     '[Cu (C13 H10 Cl N2 O) (H2 O)] N O3, H2 O'
_chemical_formula_weight     407.26
_chemical_melting_point     ?
_symmetry_cell_setting     monoclinic
_symmetry_space_group_name_H-M     'P 21/c'
loop_
    _symmetry_equiv_pos_as_xyz
    'x, y, z'
    '-x, y+1/2, -z+1/2'
    '-x, -y, -z'
    'x, -y-1/2, z-1/2'
_cell_length_a     7.840(2)
_cell_length_b     8.815(3)
_cell_length_c     23.079(3)
_cell_angle_alpha     90.00
_cell_angle_beta     99.680(2)
_cell_angle_gamma     90.00
_cell_volume     1572.4(7)
_cell_formula_units_Z     4
_cell_measurement_reflns_used     3984
_cell_measurement_theta_min     2.5
_cell_measurement_theta_max     26.9
_cell_measurement_temperature     298(2)
_exptl_crystal_description     block
_exptl_crystal_colour     blue
_exptl_crystal_size_max     0.22
_exptl_crystal_size_mid     0.20
_exptl_crystal_size_min     0.19
_exptl_crystal_density_diffrn     1.720
_exptl_crystal_density_meas     ?
_exptl_crystal_density_method     'not measured'
_exptl_crystal_F_000     828
_exptl_absorpt_coefficient_mu     1.595
_exptl_absorpt_correction_type     multi-scan
_exptl_absorpt_process_details     '(SADABS; Sheldrick, 2004)'
_exptl_absorpt_correction_T_min     0.7204
_exptl_absorpt_correction_T_max     0.7515
_exptl_special_details
;
;
_diffrn_ambient_temperature     298(2)
_diffrn_radiation_type     MoK\a
_diffrn_radiation_wavelength     0.71073
_diffrn_radiation_source     'fine-focus sealed tube'
_diffrn_radiation_monochromator     graphite
_diffrn_measurement_device_type     'Bruker SMART 1K CCD area-detector'
_diffrn_measurement_method     '\w scans'
_diffrn_detector_area_resol_mean     ?
_diffrn_reflns_number     12290
_diffrn_reflns_av_R_equivalents     0.0458
_diffrn_reflns_av_sigmaI/netI     0.0430
_diffrn_reflns_theta_min     2.48
_diffrn_reflns_theta_max     27.00
_diffrn_reflns_theta_full     27.00
_diffrn_measured_fraction_theta_max     0.995
_diffrn_measured_fraction_theta_full     0.995
_diffrn_reflns_limit_h_min     -9
_diffrn_reflns_limit_h_max     9
_diffrn_reflns_limit_k_min     -11
_diffrn_reflns_limit_k_max     10
_diffrn_reflns_limit_l_min     -29
_diffrn_reflns_limit_l_max     29
_diffrn_standards_number     0
_diffrn_standards_interval_count     ?
_diffrn_standards_interval_time     ?
_diffrn_standards_decay_%     ?
_refine_special_details
;
Refinement of <i>F</i>^2^ against ALL reflections. The weighted <i>R</i>-factor
<i>wR</i> and goodness of fit <i>S</i> are based on <i>F</i>^2^, conventional
<i>R</i>-factors <i>R</i> are based on <i>F</i>, with <i>F</i> set to zero for
negative <i>F</i>^2^. The threshold expression of <i>F</i>^2^ >
\s(<i>F</i>^2^) is used only for calculating <i>R</i>-factors(gt) <i>etc</i>.
and is not relevant to the choice of reflections for refinement.
<i>R</i>-factors based on <i>F</i>^2^ are statistically about twice as large
as those based on <i>F</i>, and <i>R</i>- factors based on ALL data will be
even larger.
;
_reflns_number_total     3410
_reflns_number_gt     2647
_reflns_threshold_expression     I>2\s(I)
_refine_ls_structure_factor_coef     Fsqd
_refine_ls_matrix_type     full
_refine_ls_R_factor_all     0.0525
_refine_ls_R_factor_gt     0.0366
_refine_ls_wR_factor_gt     0.0829
_refine_ls_wR_factor_ref     0.0890
_refine_ls_goodness_of_fit_ref     1.055
_refine_ls_restrained_S_all     1.055
_refine_ls_number_reflns     3410
_refine_ls_number_parameters     233
_refine_ls_number_restraints     3
_refine_ls_hydrogen_treatment     mixed
_refine_ls_weighting_scheme     calc
_refine_ls_weighting_details
         'calc w=1/[\s^2^(Fo^2^)+(0.0362P)^2^+0.6690P] where P=(Fo^2^+2Fc^2^)/3'
_atom_sites_solution_hydrogens     geom
_atom_sites_solution_primary     direct
_atom_sites_solution_secondary     difmap
_refine_ls_shift/su_max     0.000
_refine_ls_shift/su_mean     0.000
_refine_diff_density_max     0.393
_refine_diff_density_min     -0.479
_refine_ls_extinction_method     none
_refine_ls_extinction_coef     ?
loop_
    _atom_type_symbol
    _atom_type_description
    _atom_type_scat_dispersion_real
    _atom_type_scat_dispersion_imag
    _atom_type_scat_source
    'C' 'C' 0.0033 0.0016
                         'International Tables Vol C Tables 4.2.6.8 and 6.1.1.4'
    'H' 'H' 0.0000 0.0000
                         'International Tables Vol C Tables 4.2.6.8 and 6.1.1.4'
    'N' 'N' 0.0061 0.0033
                         'International Tables Vol C Tables 4.2.6.8 and 6.1.1.4'
    'O' 'O' 0.0106 0.0060
                         'International Tables Vol C Tables 4.2.6.8 and 6.1.1.4'
    'Cl' 'Cl' 0.1484 0.1585
                         'International Tables Vol C Tables 4.2.6.8 and 6.1.1.4'
    'Cu' 'Cu' 0.3201 1.2651
                         'International Tables Vol C Tables 4.2.6.8 and 6.1.1.4'
_computing_data_collection     'SMART (Bruker, 2001)'
_computing_cell_refinement     'SAINT (Bruker, 2001)'
_computing_data_reduction     'SAINT (Bruker, 2001)'
_computing_structure_solution     'SHELXTL (Sheldrick, 2008)'
_computing_structure_refinement     'SHELXTL (Sheldrick, 2008)'
_computing_molecular_graphics     'SHELXTL (Sheldrick, 2008)'
_computing_publication_material
                                  'SHELXTL (Sheldrick, 2008) and local programs'
loop_
    _atom_site_type_symbol
    _atom_site_label
    _atom_site_fract_x
    _atom_site_fract_y
    _atom_site_fract_z
    _atom_site_U_iso_or_equiv
    _atom_site_adp_type
    _atom_site_calc_flag
    _atom_site_refinement_flags
    _atom_site_occupancy
    _atom_site_symmetry_multiplicity
    _atom_site_disorder_assembly
    _atom_site_disorder_group
    Cu Cu1 0.31780(4) 0.86046(4) 0.441029(14) 0.03273(12) Uani d . 1 1 . .
    Cl Cl1 0.30943(12) 1.01565(10) 0.74737(3) 0.0561(2) Uani d . 1 1 . .
    N N1 0.2244(3) 1.0428(2) 0.46999(9) 0.0311(5) Uani d . 1 1 . .
    N N2 0.2433(3) 0.9578(2) 0.36353(9) 0.0341(5) Uani d . 1 1 . .
    N N3 0.0449(3) 0.5644(3) 0.39668(10) 0.0427(6) Uani d . 1 1 . .
    O O1 0.3889(3) 0.7778(2) 0.51693(8) 0.0387(5) Uani d . 1 1 . .
    O O2 0.4383(4) 0.6939(3) 0.40783(11) 0.0392(5) Uani d . 1 1 . .
    O O3 0.1648(3) 0.5200(3) 0.37200(10) 0.0539(6) Uani d . 1 1 . .
    O O4 -0.0834(3) 0.4839(3) 0.39510(12) 0.0764(8) Uani d . 1 1 . .
    O O5 0.0556(3) 0.6892(3) 0.42285(11) 0.0595(6) Uani d . 1 1 . .
    O O6 0.6908(3) 0.5408(3) 0.47630(10) 0.0499(5) Uani d D 1 1 . .
    C C1 0.2878(3) 0.9799(3) 0.57295(12) 0.0315(6) Uani d . 1 1 . .
    C C2 0.3686(3) 0.8378(3) 0.56748(11) 0.0317(6) Uani d . 1 1 . .
    C C3 0.4316(4) 0.7585(3) 0.61943(12) 0.0388(7) Uani d . 1 1 . .
    H H3 0.4867 0.6658 0.6170 0.047 Uiso calc R 1 1 . .
    C C4 0.4142(4) 0.8134(3) 0.67321(12) 0.0397(7) Uani d . 1 1 . .
    H H4 0.4573 0.7583 0.7069 0.048 Uiso calc R 1 1 . .
    C C5 0.3323(4) 0.9515(3) 0.67803(12) 0.0383(7) Uani d . 1 1 . .
    C C6 0.2709(4) 1.0331(3) 0.62901(12) 0.0380(7) Uani d . 1 1 . .
    H H6 0.2169 1.1257 0.6327 0.046 Uiso calc R 1 1 . .
    C C7 0.2211(3) 1.0744(3) 0.52380(12) 0.0339(6) Uani d . 1 1 . .
    H H7 0.1715 1.1663 0.5317 0.041 Uiso calc R 1 1 . .
    C C8 0.1576(4) 1.1552(3) 0.42524(12) 0.0383(7) Uani d . 1 1 . .
    H H8A 0.2252 1.2476 0.4318 0.046 Uiso calc R 1 1 . .
    H H8B 0.0385 1.1793 0.4279 0.046 Uiso calc R 1 1 . .
    C C9 0.1674(3) 1.0935(3) 0.36544(12) 0.0323(6) Uani d . 1 1 . .
    C C10 0.1044(4) 1.1749(3) 0.31527(13) 0.0443(7) Uani d . 1 1 . .
    H H10 0.0529 1.2693 0.3177 0.053 Uiso calc R 1 1 . .
    C C11 0.1198(4) 1.1132(4) 0.26167(13) 0.0486(8) Uani d . 1 1 . .
    H H11 0.0773 1.1651 0.2272 0.058 Uiso calc R 1 1 . .
    C C12 0.1979(4) 0.9748(4) 0.25938(13) 0.0470(8) Uani d . 1 1 . .
    H H12 0.2096 0.9321 0.2234 0.056 Uiso calc R 1 1 . .
    C C13 0.2586(4) 0.9002(3) 0.31071(13) 0.0420(7) Uani d . 1 1 . .
    H H13 0.3122 0.8066 0.3090 0.050 Uiso calc R 1 1 . .
    H H6A 0.773(3) 0.535(3) 0.4574(12) 0.045(10) Uiso d D 1 1 . .
    H H2A 0.362(5) 0.633(4) 0.3958(16) 0.067(14) Uiso d . 1 1 . .
    H H2B 0.502(5) 0.656(4) 0.4284(15) 0.047(12) Uiso d . 1 1 . .
    H H6B 0.657(5) 0.452(2) 0.4820(18) 0.100(16) Uiso d D 1 1 . .
loop_
    _atom_site_aniso_label
    _atom_site_aniso_U_11
    _atom_site_aniso_U_22
    _atom_site_aniso_U_33
    _atom_site_aniso_U_12
    _atom_site_aniso_U_13
    _atom_site_aniso_U_23
    Cu1 0.0389(2) 0.02223(18) 0.03751(19) 0.00418(15) 0.00787(14) -0.00095(14)
    Cl1 0.0715(6) 0.0575(5) 0.0400(4) -0.0038(4) 0.0120(4) -0.0117(4)
    N1 0.0343(12) 0.0188(11) 0.0396(12) 0.0034(9) 0.0045(10) 0.0015(9)
    N2 0.0384(13) 0.0257(12) 0.0381(12) -0.0011(10) 0.0063(10) 0.0001(10)
    N3 0.0444(16) 0.0418(16) 0.0400(13) -0.0038(13) 0.0014(11) 0.0011(12)
    O1 0.0533(12) 0.0250(10) 0.0385(10) 0.0094(9) 0.0100(9) -0.0021(8)
    O2 0.0399(14) 0.0312(12) 0.0468(13) 0.0071(11) 0.0079(11) -0.0014(11)
    O3 0.0568(14) 0.0522(14) 0.0567(13) -0.0071(11) 0.0214(11) -0.0186(11)
    O4 0.0560(16) 0.082(2) 0.095(2) -0.0297(15) 0.0250(14) -0.0259(16)
    O5 0.0533(14) 0.0371(13) 0.0913(17) 0.0026(11) 0.0211(13) -0.0148(13)
    O6 0.0554(15) 0.0354(13) 0.0579(14) 0.0075(11) 0.0067(12) -0.0017(11)
    C1 0.0319(15) 0.0227(13) 0.0401(14) -0.0018(11) 0.0063(12) -0.0035(11)
    C2 0.0319(15) 0.0252(14) 0.0382(14) -0.0022(11) 0.0064(11) -0.0022(11)
    C3 0.0438(17) 0.0255(15) 0.0464(16) 0.0020(13) 0.0057(13) 0.0011(12)
    C4 0.0437(18) 0.0359(16) 0.0385(15) -0.0040(13) 0.0042(13) 0.0042(13)
    C5 0.0402(17) 0.0370(17) 0.0390(15) -0.0085(13) 0.0099(12) -0.0094(13)
    C6 0.0402(17) 0.0297(15) 0.0451(16) 0.0001(13) 0.0099(13) -0.0076(13)
    C7 0.0329(15) 0.0230(13) 0.0460(16) 0.0026(12) 0.0073(12) -0.0037(12)
    C8 0.0460(17) 0.0240(14) 0.0438(15) 0.0078(13) 0.0040(13) 0.0021(12)
    C9 0.0283(14) 0.0245(13) 0.0429(15) -0.0029(11) 0.0021(12) -0.0002(12)
    C10 0.0478(19) 0.0321(16) 0.0468(17) 0.0032(14) -0.0100(14) 0.0017(13)
    C11 0.056(2) 0.0434(19) 0.0400(16) -0.0029(16) -0.0088(14) 0.0048(14)
    C12 0.053(2) 0.0446(19) 0.0403(16) -0.0076(16) -0.0013(14) -0.0066(14)
    C13 0.0471(18) 0.0327(16) 0.0459(17) 0.0002(13) 0.0074(14) -0.0042(13)
_geom_special_details
;
All e.s.d.'s (except the e.s.d. in the dihedral angle between two l.s. planes)
are estimated using the full covariance matrix. The cell e.s.d.'s are taken
into account individually in the estimation of e.s.d.'s in distances, angles
and torsion angles; correlations between e.s.d.'s in cell parameters are only
used when they are defined by crystal symmetry. An approximate (isotropic)
treatment of cell e.s.d.'s is used for estimating e.s.d.'s involving l.s.
planes.
;
loop_
    _geom_bond_atom_site_label_1
    _geom_bond_atom_site_label_2
    _geom_bond_site_symmetry_2
    _geom_bond_distance
    _geom_bond_publ_flag
    Cu1 O1 . 1.8925(18) ?
    Cu1 N1 . 1.932(2) ?
    Cu1 O2 . 1.970(2) ?
    Cu1 N2 . 1.981(2) ?
    Cl1 C5 . 1.735(3) ?
    N1 C7 . 1.277(3) ?
    N1 C8 . 1.463(3) ?
    N2 C9 . 1.340(3) ?
    N2 C13 . 1.345(3) ?
    N3 O4 . 1.227(3) ?
    N3 O3 . 1.241(3) ?
    N3 O5 . 1.251(3) ?
    O1 C2 . 1.314(3) ?
    O2 H2A . 0.81(4) ?
    O2 H2B . 0.71(4) ?
    O6 H6A . 0.839(10) ?
    O6 H6B . 0.845(10) ?
    C1 C6 . 1.403(4) ?
    C1 C2 . 1.419(3) ?
    C1 C7 . 1.434(4) ?
    C2 C3 . 1.404(4) ?
    C3 C4 . 1.360(4) ?
    C3 H3 . 0.9300 ?
    C4 C5 . 1.389(4) ?
    C4 H4 . 0.9300 ?
    C5 C6 . 1.359(4) ?
    C6 H6 . 0.9300 ?
    C7 H7 . 0.9300 ?
    C8 C9 . 1.497(4) ?
    C8 H8A . 0.9700 ?
    C8 H8B . 0.9700 ?
    C9 C10 . 1.381(4) ?
    C10 C11 . 1.375(4) ?
    C10 H10 . 0.9300 ?
    C11 C12 . 1.371(4) ?
    C11 H11 . 0.9300 ?
    C12 C13 . 1.368(4) ?
    C12 H12 . 0.9300 ?
    C13 H13 . 0.9300 ?
loop_
    _geom_angle_atom_site_label_1
    _geom_angle_atom_site_label_2
    _geom_angle_atom_site_label_3
    _geom_angle_site_symmetry_1
    _geom_angle_site_symmetry_3
    _geom_angle
    _geom_angle_publ_flag
    O1 Cu1 N1 . . 94.00(8) ?
    O1 Cu1 O2 . . 89.27(9) ?
    N1 Cu1 O2 . . 171.71(10) ?
    O1 Cu1 N2 . . 176.94(8) ?
    N1 Cu1 N2 . . 83.13(9) ?
    O2 Cu1 N2 . . 93.43(10) ?
    C7 N1 C8 . . 118.4(2) ?
    C7 N1 Cu1 . . 126.06(19) ?
    C8 N1 Cu1 . . 115.50(16) ?
    C9 N2 C13 . . 118.3(2) ?
    C9 N2 Cu1 . . 114.98(18) ?
    C13 N2 Cu1 . . 126.67(19) ?
    O4 N3 O3 . . 118.9(3) ?
    O4 N3 O5 . . 120.7(3) ?
    O3 N3 O5 . . 120.3(3) ?
    C2 O1 Cu1 . . 127.32(17) ?
    Cu1 O2 H2A . . 105(3) ?
    Cu1 O2 H2B . . 115(3) ?
    H2A O2 H2B . . 108(4) ?
    H6A O6 H6B . . 109(2) ?
    C6 C1 C2 . . 119.3(2) ?
    C6 C1 C7 . . 117.2(2) ?
    C2 C1 C7 . . 123.5(2) ?
    O1 C2 C3 . . 118.7(2) ?
    O1 C2 C1 . . 123.8(2) ?
    C3 C2 C1 . . 117.5(2) ?
    C4 C3 C2 . . 121.8(3) ?
    C4 C3 H3 . . 119.1 ?
    C2 C3 H3 . . 119.1 ?
    C3 C4 C5 . . 120.2(3) ?
    C3 C4 H4 . . 119.9 ?
    C5 C4 H4 . . 119.9 ?
    C6 C5 C4 . . 120.1(3) ?
    C6 C5 Cl1 . . 121.2(2) ?
    C4 C5 Cl1 . . 118.7(2) ?
    C5 C6 C1 . . 121.0(3) ?
    C5 C6 H6 . . 119.5 ?
    C1 C6 H6 . . 119.5 ?
    N1 C7 C1 . . 125.3(2) ?
    N1 C7 H7 . . 117.3 ?
    C1 C7 H7 . . 117.3 ?
    N1 C8 C9 . . 109.7(2) ?
    N1 C8 H8A . . 109.7 ?
    C9 C8 H8A . . 109.7 ?
    N1 C8 H8B . . 109.7 ?
    C9 C8 H8B . . 109.7 ?
    H8A C8 H8B . . 108.2 ?
    N2 C9 C10 . . 122.3(3) ?
    N2 C9 C8 . . 116.5(2) ?
    C10 C9 C8 . . 121.2(2) ?
    C11 C10 C9 . . 118.4(3) ?
    C11 C10 H10 . . 120.8 ?
    C9 C10 H10 . . 120.8 ?
    C12 C11 C10 . . 119.6(3) ?
    C12 C11 H11 . . 120.2 ?
    C10 C11 H11 . . 120.2 ?
    C13 C12 C11 . . 119.1(3) ?
    C13 C12 H12 . . 120.4 ?
    C11 C12 H12 . . 120.4 ?
    N2 C13 C12 . . 122.2(3) ?
    N2 C13 H13 . . 118.9 ?
    C12 C13 H13 . . 118.9 ?
loop_
    _geom_hbond_atom_site_label_D
    _geom_hbond_atom_site_label_H
    _geom_hbond_atom_site_label_A
    _geom_hbond_site_symmetry_A
    _geom_hbond_distance_DH
    _geom_hbond_distance_HA
    _geom_hbond_distance_DA
    _geom_hbond_angle_DHA
    O6 H6B O1 3_666 0.845(10) 2.058(14) 2.887(3) 167(3)
    O2 H2B O6 . 0.71(4) 1.98(4) 2.681(4) 172(4)
    O2 H2A O5 . 0.81(4) 2.63(4) 3.078(3) 116(3)
    O2 H2A O3 . 0.81(4) 1.85(4) 2.652(4) 170(4)
    O6 H6A O4 1_655 0.839(10) 2.020(14) 2.831(3) 162(3)
data_global
_journal_date_recd_electronic     2012-01-15
_journal_date_accepted     2012-02-02
_journal_name_full     'Acta Crystallographica, Section E'
_journal_year     2012
_journal_volume     68
_journal_issue      3
_journal_page_first     m275
_journal_page_last     m275
_journal_paper_category     QM
_journal_paper_doi     10.1107/S1600536812004564
_journal_coeditor_code     QM2051
_publ_contact_author_name     'Jing Yu'
_publ_contact_author_address
;
College of Biological and Chemical Sciences Engineering
Jiaxing University
Jiaxing Zhejiang 314001
People's Republic of China
;
_publ_contact_author_email     jxxyyuj@yahoo.cn
_publ_contact_author_fax     ?
_publ_contact_author_phone     ?
_publ_section_title
;
A second polymorph of
aqua{4-chloro-2-[(pyridin-2-ylmethyl)iminomethyl]phenolato}copper(II) nitrate
monohydrate
;
loop_
    _publ_author_name
    _publ_author_address
    'Jing Yu'
;
College of Biological and Chemical Sciences Engineering
Jiaxing University
Jiaxing Zhejiang 314001
People's Republic of China
;
