# Supplementary material for: A second polymorph of aqua­{4-chloro-2-[(pyridin-2-ylmeth­yl)imino­meth­yl]­phenolato}copper(II) nitrate mono­hydrate
Source: Acta Crystallogr Sect E Struct Rep Online. 2012 Feb 10;68(Pt 3):m275. doi: 10.1107/S1600536812004564 (PMC3297234; doi:10.1107/S1600536812004564)
Supplement: Supplementary file 2 [file e-68-0m275-Isup2.hkl]

# 
# h,k,l, Fc-squared, Fo-squared, sigma(Fo-squared) and status flag 
# 
data_I
_shelx_title ' test_0m in P2(1)/c' 
_shelx_refln_list_code          4 
_shelx_F_calc_maximum      212.24 
_exptl_crystal_F_000       828.00 
_reflns_d_resolution_high  0.7828 
 
loop_ 
 _symmetry_equiv_pos_as_xyz 
 'x, y, z' 
 '-x, y+1/2, -z+1/2' 
 '-x, -y, -z' 
 'x, -y-1/2, z-1/2' 
 
_cell_length_a     7.8403 
_cell_length_b     8.8154 
_cell_length_c    23.0794 
_cell_angle_alpha  90.000 
_cell_angle_beta   99.680 
_cell_angle_gamma  90.000 
 
_shelx_F_squared_multiplier     1.000 
 
loop_ 
 _refln_index_h 
 _refln_index_k 
 _refln_index_l 
 _refln_F_squared_calc 
 _refln_F_squared_meas 
 _refln_F_squared_sigma 
 _refln_observed_status 
   1   0   0     1602.76     1564.03     58.08 o 
   2   0   0    35205.39    31822.62    623.97 o 
   3   0   0    11027.34    10596.01    212.82 o 
   4   0   0      214.31      225.29     11.69 o 
   5   0   0     3126.66     2965.76    121.10 o 
   6   0   0      462.55      443.87     19.48 o 
   7   0   0      137.40      141.79     20.12 o 
   8   0   0     1352.66     1346.13     78.26 o 
   9   0   0       91.94       79.50     32.13 o 
   1   1   0    10173.41     9690.64    165.19 o 
   2   1   0    30513.01    27919.43    423.82 o 
   3   1   0     2561.46     2648.08     44.90 o 
   4   1   0     1786.28     1723.19     32.41 o 
   5   1   0       75.38      103.83      7.41 o 
   6   1   0       18.35       12.35      6.24 o 
   7   1   0      524.22      521.18     25.18 o 
   8   1   0        0.63       -5.82     12.89 o 
   9   1   0      108.45       67.14     34.19 o 
   0   2   0    15958.09    14546.60    287.28 o 
   1   2   0     4846.02     4930.55     99.14 o 
   2   2   0    26350.11    25240.95    384.06 o 
   3   2   0      189.07      197.78      6.80 o 
   4   2   0     2090.33     2264.99     37.25 o 
   5   2   0      883.85      891.85     21.56 o 
   6   2   0      174.48      198.23     21.72 o 
   7   2   0       25.16       12.10     11.68 o 
   8   2   0        5.75        7.70     16.81 o 
   9   2   0        1.33      -12.36     28.42 o 
   1   3   0       38.07       55.76      5.69 o 
   2   3   0       13.16        9.69      4.18 o 
   3   3   0      770.74      848.23     18.46 o 
   4   3   0     3384.55     3452.18     64.05 o 
   5   3   0      136.47      150.70     17.13 o 
   6   3   0        1.05       21.52     12.19 o 
   7   3   0      224.30      259.50     39.13 o 
   8   3   0       29.22       41.02     19.70 o 
   9   3   0        0.34       -9.89     16.28 o 
   0   4   0      252.92      299.75     12.09 o 
   1   4   0        5.56       14.28      4.16 o 
   2   4   0      109.47       80.38      7.72 o 
   3   4   0      745.64      596.02     18.48 o 
   4   4   0      328.46      365.69     15.48 o 
   5   4   0      528.91      543.64     22.38 o 
   6   4   0      963.69      985.19     41.70 o 
   7   4   0        1.35        7.83     23.48 o 
   8   4   0       27.02       43.71     21.75 o 
   9   4   0       52.42       46.62     24.09 o 
   1   5   0     3589.49     3359.16     51.93 o 
   2   5   0     5796.83     5910.76    109.12 o 
   3   5   0     2186.48     2190.07     47.74 o 
   4   5   0     3036.67     3011.74     99.94 o 
   5   5   0      290.40      289.09     17.09 o 
   6   5   0      270.91      300.45     26.92 o 
   7   5   0      445.51      379.37     50.67 o 
   8   5   0       50.98       61.72     27.39 o 
   0   6   0     4848.53     5028.82    153.02 o 
   1   6   0      125.78      124.55     10.67 o 
   2   6   0      641.29      583.23     20.14 o 
   3   6   0     1189.94     1198.66     32.37 o 
   4   6   0      215.01      213.46     15.64 o 
   5   6   0     1096.93     1001.53     78.12 o 
   6   6   0      240.03      235.16     45.72 o 
   7   6   0       57.48       44.06     22.42 o 
   8   6   0      172.79      198.32     29.96 o 
   1   7   0       59.04       54.19     12.00 o 
   2   7   0      373.84      384.27     18.39 o 
   3   7   0      391.46      435.92     20.19 o 
   4   7   0      198.21      195.86     24.67 o 
   5   7   0       14.33       33.81     13.85 o 
   6   7   0       82.69      100.61     22.36 o 
   7   7   0        0.50      -14.79     16.77 o 
   0   8   0      285.34      285.45     36.25 o 
   1   8   0      311.77      273.53     34.17 o 
   2   8   0      704.92      723.59     29.94 o 
   3   8   0      613.89      619.53     28.69 o 
   4   8   0      133.25      146.43     19.31 o 
   5   8   0      630.92      626.71     90.41 o 
   6   8   0      491.56      431.35     35.36 o 
   1   9   0      815.39      808.39     40.78 o 
   2   9   0      204.00      247.35     24.51 o 
   3   9   0      154.03      181.83     35.98 o 
   4   9   0      286.77      330.96     27.54 o 
   5   9   0      327.62      351.80     37.48 o 
   0  10   0      650.52      557.32     52.31 o 
   1  10   0       95.68       81.68     23.73 o 
   2  10   0      478.88      384.93     36.09 o 
   3  10   0      449.69      405.57     37.70 o 
   4  10   0        4.35       -9.80     17.34 o 
   1  11   0        2.34       13.99     22.40 o 
   2  11   0      123.72      129.76     29.24 o 
  -9   1   1       58.25       53.55     32.13 o 
  -8   1   1       49.91       54.59     23.44 o 
  -7   1   1      163.58      178.73     21.12 o 
  -6   1   1       69.60       75.12      7.90 o 
  -5   1   1      143.78      143.12      9.12 o 
  -4   1   1     1706.77     1846.59     31.42 o 
  -3   1   1     1060.70     1026.81     18.70 o 
  -2   1   1    45047.13    37714.70    569.09 o 
  -1   1   1     3262.53     3286.93     58.03 o 
   0   1   1    12689.76    10822.57    254.49 o 
   1   1   1     3922.18     4045.65    108.87 o 
   2   1   1     2705.07     2718.25     40.57 o 
   3   1   1      711.06      693.29     13.88 o 
   4   1   1       39.47       49.23      5.37 o 
   5   1   1       52.15       46.16      6.21 o 
   6   1   1      342.97      343.62     14.00 o 
   7   1   1       87.49       61.29     14.39 o 
   8   1   1      120.51      130.26     18.44 o 
   9   1   1       89.31      103.39     35.84 o 
  -9   2   1       61.40       57.26     31.31 o 
  -8   2   1      126.65      143.55     23.88 o 
  -7   2   1      296.97      280.51     37.48 o 
  -6   2   1      397.30      408.41     15.33 o 
  -5   2   1     3569.01     3367.29     59.47 o 
  -4   2   1    12938.97    12294.15    185.13 o 
  -3   2   1       23.60       34.08      4.09 o 
  -2   2   1    44805.17    38110.15    890.48 o 
  -1   2   1      308.49      324.40      9.26 o 
   0   2   1      980.76     1112.15     17.72 o 
   1   2   1     8965.16     8941.01    154.01 o 
   2   2   1     5019.66     5185.46     82.32 o 
   3   2   1     5743.04     5603.89     81.96 o 
   4   2   1     1354.42     1239.48     28.31 o 
   5   2   1      454.12      479.34     22.97 o 
   6   2   1     1032.04     1017.06     43.00 o 
   7   2   1      404.45      413.83     31.72 o 
   8   2   1        3.22       -4.72     15.78 o 
   9   2   1      214.66      199.36     41.19 o 
  -9   3   1       69.37       84.50     24.84 o 
  -8   3   1      326.06      274.03     34.39 o 
  -7   3   1      216.56      181.39     21.75 o 
  -6   3   1     4887.85     4877.24    147.39 o 
  -5   3   1        3.17        8.44      7.14 o 
  -4   3   1    11848.73    11464.72    295.96 o 
  -3   3   1     7765.48     7326.78    137.69 o 
  -2   3   1      593.94      575.78     16.03 o 
  -1   3   1     7928.06     7939.26    124.03 o 
   0   3   1    10418.64    10038.95    156.23 o 
   1   3   1     2990.10     3032.50     50.00 o 
   2   3   1     3329.56     3096.06     51.59 o 
   3   3   1      409.59      374.07     10.91 o 
   4   3   1       23.08       24.34      6.71 o 
   5   3   1     3747.42     3638.17    107.67 o 
   6   3   1       53.92       67.01     15.24 o 
   7   3   1      463.84      437.62     37.90 o 
   8   3   1      128.47      117.41     25.00 o 
   9   3   1        1.16       -1.00     19.79 o 
  -9   4   1        6.19       15.64     21.64 o 
  -8   4   1       30.30       37.48     27.60 o 
  -7   4   1        0.76      -11.15     14.26 o 
  -6   4   1     1377.46     1354.34     52.43 o 
  -5   4   1      222.27      208.85     24.08 o 
  -4   4   1       47.17       51.76      8.53 o 
  -3   4   1        5.19        7.94      5.81 o 
  -2   4   1      316.13      343.28     13.42 o 
  -1   4   1     1666.83     1623.75     30.09 o 
   0   4   1     2030.80     2233.75     35.47 o 
   1   4   1      452.86      447.34     10.43 o 
   2   4   1      195.77      230.79     14.41 o 
   3   4   1      219.96      197.89     11.41 o 
   4   4   1       86.60       85.92      9.98 o 
   5   4   1        8.76        1.55      8.10 o 
   6   4   1       96.48      107.60     17.97 o 
   7   4   1        6.06      -14.33     15.63 o 
   8   4   1        3.78       13.66     18.29 o 
   9   4   1        4.02       -2.41     19.16 o 
  -8   5   1      378.32      328.60     34.86 o 
  -7   5   1      155.69      199.61     25.47 o 
  -6   5   1      698.19      758.12     52.18 o 
  -5   5   1       79.33       53.70     10.84 o 
  -4   5   1      130.72      143.20     19.58 o 
  -3   5   1        6.19        9.29      7.07 o 
  -2   5   1      618.14      618.09     19.43 o 
  -1   5   1     1676.63     1611.58     31.21 o 
   0   5   1     1303.16     1289.51     26.01 o 
   1   5   1     4041.24     4384.49     72.80 o 
   2   5   1     1242.69     1174.76     29.02 o 
   3   5   1       15.31       15.75      7.40 o 
   4   5   1       61.01       61.06      9.97 o 
   5   5   1      223.27      243.83     30.87 o 
   6   5   1       11.72       12.92     14.60 o 
   7   5   1       25.56       32.34     19.80 o 
   8   5   1        6.14       21.73     21.04 o 
  -8   6   1      321.90      251.71     33.33 o 
  -7   6   1      431.03      448.95     33.25 o 
  -6   6   1        4.95       -9.43     19.70 o 
  -5   6   1       15.81       12.30     10.17 o 
  -4   6   1      552.30      609.43     26.10 o 
  -3   6   1       99.81      103.97     11.76 o 
  -2   6   1        8.89       -3.88      7.07 o 
  -1   6   1      504.99      444.58     19.08 o 
   0   6   1      307.31      261.77     13.64 o 
   1   6   1     2908.33     2952.56     59.60 o 
   2   6   1      350.19      364.25     16.27 o 
   3   6   1      499.69      520.88     20.00 o 
   4   6   1     1350.66     1354.02     53.90 o 
   5   6   1       10.81       13.07     10.44 o 
   6   6   1       91.56      101.03     17.37 o 
   7   6   1      281.38      247.40     32.95 o 
   8   6   1        1.26       -1.17     20.64 o 
  -7   7   1        7.02       -7.42     19.91 o 
  -6   7   1      591.60      538.06    119.66 o 
  -5   7   1     1129.25     1185.11     49.48 o 
  -4   7   1       71.61      100.91     14.30 o 
  -3   7   1      936.57      915.74     28.99 o 
  -2   7   1      261.06      255.80     23.01 o 
  -1   7   1      359.49      221.92     17.32 o 
   0   7   1     1878.21     1857.33     49.59 o 
   1   7   1       43.77       38.18     16.73 o 
   2   7   1      503.53      509.65     23.58 o 
   3   7   1     3445.41     3277.92    142.80 o 
   4   7   1       12.56        5.33     11.05 o 
   5   7   1     1093.92     1062.41     94.53 o 
   6   7   1      454.54      456.89     36.20 o 
   7   7   1      183.00      137.85     29.04 o 
  -6   8   1       61.52       67.01     22.71 o 
  -5   8   1      214.98      223.63     40.77 o 
  -4   8   1     1005.12      966.57     32.81 o 
  -3   8   1       47.58       59.21     15.43 o 
  -2   8   1     1263.20     1238.21     40.78 o 
  -1   8   1      332.16      303.04     35.60 o 
   0   8   1      390.46      333.30     68.38 o 
   1   8   1      900.48      965.27     34.23 o 
   2   8   1      217.19      282.74     21.69 o 
   3   8   1      470.00      500.24     25.98 o 
   4   8   1      497.49      472.48     36.62 o 
   5   8   1       10.42       18.56     15.82 o 
   6   8   1      196.75      203.91     24.47 o 
  -5   9   1        2.79        9.75     17.19 o 
  -4   9   1        4.25       -3.11     15.72 o 
  -3   9   1        5.91      -20.00     13.39 o 
  -2   9   1       84.85       86.40     17.79 o 
  -1   9   1        2.40      -11.23     18.74 o 
   0   9   1       12.95       -3.09     15.73 o 
   1   9   1       41.81       58.12     19.35 o 
   2   9   1      147.17      148.55     20.00 o 
   3   9   1      158.56      176.85     22.01 o 
   4   9   1       11.16        0.78     15.92 o 
   5   9   1       10.01       -3.16     20.58 o 
  -4  10   1      133.94      123.72     23.10 o 
  -3  10   1       67.03       46.01     19.55 o 
  -2  10   1      423.50      382.71     53.14 o 
  -1  10   1      469.79      413.71     71.47 o 
   0  10   1      375.05      331.37     33.33 o 
   1  10   1      633.41      657.15     49.64 o 
   2  10   1       49.93       49.31     22.70 o 
   3  10   1      102.78       81.72     25.04 o 
   4  10   1      168.61      183.20     25.05 o 
  -2  11   1        7.95       13.17     22.96 o 
  -1  11   1      329.61      462.79     41.08 o 
   0  11   1      796.85      797.23     50.67 o 
   1  11   1       16.15       14.69     22.25 o 
   2  11   1      463.79      442.06     90.62 o 
  -9   0   2       34.45       42.84     29.66 o 
  -8   0   2      219.55      159.82     33.36 o 
  -7   0   2     1839.06     1716.02     84.03 o 
  -6   0   2      438.73      417.47     25.09 o 
  -5   0   2      115.31      113.61     11.27 o 
  -4   0   2      303.82      218.89     14.42 o 
  -3   0   2     5646.32     5796.85    119.54 o 
  -2   0   2     9215.96     9352.91    186.90 o 
  -1   0   2    20880.98    16386.30    338.27 o 
   1   0   2     2633.90     2570.97    121.10 o 
   2   0   2     2226.22     2432.55     65.10 o 
   3   0   2     1877.31     1763.82     68.17 o 
   4   0   2      285.45      247.11     23.50 o 
   5   0   2      174.11      174.46     15.77 o 
   6   0   2       58.99       61.07     19.36 o 
   7   0   2      569.32      524.62     31.10 o 
   8   0   2      155.12      192.36     36.25 o 
   9   0   2        9.72       21.01     29.66 o 
  -9   1   2        0.18       -9.06     26.36 o 
  -8   1   2      304.33      223.67     35.01 o 
  -7   1   2      198.56      246.50     18.91 o 
  -6   1   2        0.58        3.92      7.14 o 
  -5   1   2     2794.93     2718.91     45.05 o 
  -4   1   2     7508.86     7389.48    108.02 o 
  -3   1   2    10903.86    10479.79    149.08 o 
  -2   1   2     7102.48     6863.95    107.38 o 
  -1   1   2     3816.86     4008.22     70.41 o 
   0   1   2      972.81     1080.70     24.96 o 
   1   1   2     3477.93     3357.62     59.58 o 
   2   1   2      401.59      416.42      8.60 o 
   3   1   2       87.84       77.19      4.72 o 
   4   1   2      541.35      505.59     12.34 o 
   5   1   2      148.98      153.29      8.66 o 
   6   1   2      518.29      490.44     19.20 o 
   7   1   2      161.96      164.53     19.76 o 
   8   1   2      125.83      106.02     17.12 o 
   9   1   2      155.30      267.74     45.72 o 
  -9   2   2       19.96       28.42     31.31 o 
  -8   2   2        8.69      -15.24     18.54 o 
  -7   2   2        0.64       -8.89     10.77 o 
  -6   2   2     1342.61     1280.31     31.75 o 
  -5   2   2      150.55      173.68     11.97 o 
  -4   2   2     6121.92     6224.17    100.82 o 
  -3   2   2      929.37      891.49     19.03 o 
  -2   2   2       62.64       61.27      6.09 o 
  -1   2   2     3217.72     3363.15     60.69 o 
   0   2   2     4819.38     4909.66     83.16 o 
   1   2   2      478.58      549.27     10.81 o 
   2   2   2      584.54      554.58     11.51 o 
   3   2   2     1332.95     1352.65     35.91 o 
   4   2   2     1281.28     1270.43     36.83 o 
   5   2   2        2.46        2.74      6.07 o 
   6   2   2       10.25       10.56     10.51 o 
   7   2   2       88.86      102.95     15.65 o 
   8   2   2      122.00       96.37     22.40 o 
   9   2   2       70.66       86.09     37.48 o 
  -9   3   2        0.17        4.72     17.70 o 
  -8   3   2        4.42       -0.41     19.77 o 
  -7   3   2      389.15      423.37     24.74 o 
  -6   3   2      638.19      624.38     30.52 o 
  -5   3   2      774.45      735.43     28.12 o 
  -4   3   2     2627.33     2658.73     88.41 o 
  -3   3   2     1760.83     1782.74     50.63 o 
  -2   3   2     1355.45     1306.93     28.73 o 
  -1   3   2     1720.93     1976.40     34.34 o 
   0   3   2     4542.88     4568.73     82.56 o 
   1   3   2        5.32        8.14      2.91 o 
   2   3   2      418.89      502.66     11.09 o 
   3   3   2      357.20      327.75      9.20 o 
   4   3   2      449.11      464.78     14.67 o 
   5   3   2      115.19      138.31     10.88 o 
   6   3   2      257.50      230.14     25.42 o 
   7   3   2      115.21      136.26     28.42 o 
   8   3   2       20.72       28.22     18.49 o 
   9   3   2       75.74       85.49     24.03 o 
  -9   4   2      364.20      367.56     52.11 o 
  -8   4   2      534.17      409.44     52.31 o 
  -7   4   2      205.36      226.72     21.28 o 
  -6   4   2     3938.66     3744.89    130.98 o 
  -5   4   2      397.08      402.58     22.91 o 
  -4   4   2     2424.78     2367.00     50.89 o 
  -3   4   2     2882.00     2780.00     70.69 o 
  -2   4   2       43.71       44.38      6.85 o 
  -1   4   2    10133.51    10291.43    160.86 o 
   0   4   2     3106.96     2920.58     48.91 o 
   1   4   2     1545.03     1572.18     33.44 o 
   2   4   2     7373.79     7157.59    169.32 o 
   3   4   2     2642.76     2642.59    106.96 o 
   4   4   2     2141.58     2058.46    103.43 o 
   5   4   2     1510.72     1480.66    131.61 o 
   6   4   2       92.94       96.04     15.25 o 
   7   4   2      310.38      344.91     72.50 o 
   8   4   2      289.83      308.18     34.66 o 
   9   4   2        9.49        4.01     23.68 o 
  -8   5   2     1258.08     1116.28     77.85 o 
  -7   5   2      303.42      351.76     26.61 o 
  -6   5   2      127.40      119.73     14.05 o 
  -5   5   2     1039.90     1082.78     45.22 o 
  -4   5   2      570.23      561.98     20.62 o 
  -3   5   2      247.87      285.01     15.28 o 
  -2   5   2     1048.06      973.23     29.85 o 
  -1   5   2      909.34     1062.93     23.04 o 
   0   5   2      591.33      525.02     12.75 o 
   1   5   2    10354.34    10318.16    161.81 o 
   2   5   2      150.34      180.63     13.46 o 
   3   5   2     4225.79     4270.42     94.39 o 
   4   5   2     1087.25     1002.72     42.07 o 
   5   5   2      120.62      110.21     17.13 o 
   6   5   2      411.56      469.12     26.36 o 
   7   5   2      123.17      100.43     23.30 o 
   8   5   2       25.90       12.12     27.60 o 
  -8   6   2        0.41       41.19     32.54 o 
  -7   6   2       36.31       67.95     32.13 o 
  -6   6   2      300.62      314.54     34.72 o 
  -5   6   2       39.08       32.82     10.84 o 
  -4   6   2       21.80       13.07      9.57 o 
  -3   6   2       38.00       51.46     10.28 o 
  -2   6   2       57.57       51.38      9.42 o 
  -1   6   2      306.48      287.13     26.03 o 
   0   6   2      102.50      124.60     11.14 o 
   1   6   2      194.73      167.41     13.95 o 
   2   6   2      151.04      132.53     13.59 o 
   3   6   2      170.18      199.18     35.49 o 
   4   6   2        2.33        1.30      9.25 o 
   5   6   2      268.72      286.35     24.58 o 
   6   6   2        0.15       -1.29     12.68 o 
   7   6   2      214.47      199.16     29.51 o 
   8   6   2       46.18       17.29     21.95 o 
  -7   7   2       19.99       16.18     24.30 o 
  -6   7   2      115.62      148.95     21.23 o 
  -5   7   2      267.78      244.73     19.45 o 
  -4   7   2      363.80      356.78     21.09 o 
  -3   7   2       97.30      101.02     14.00 o 
  -2   7   2       12.07        7.43      9.16 o 
  -1   7   2       40.63       44.21     11.42 o 
   0   7   2      114.98      118.88     17.71 o 
   1   7   2      188.85      169.87     25.67 o 
   2   7   2       15.79        2.70      8.86 o 
   3   7   2      284.74      299.39     18.32 o 
   4   7   2        4.04       -3.11      9.73 o 
   5   7   2       11.53        7.93     13.91 o 
   6   7   2        1.74       -4.06     14.08 o 
   7   7   2      101.39      114.09     26.93 o 
  -7   8   2       36.72       19.96     21.98 o 
  -6   8   2      201.08      202.39     74.76 o 
  -5   8   2      119.70      159.54     18.52 o 
  -4   8   2      552.84      535.76     24.75 o 
  -3   8   2      988.61      946.19     35.76 o 
  -2   8   2      225.75      170.33     18.38 o 
  -1   8   2      687.80      695.98     28.61 o 
   0   8   2       11.32        3.57     13.94 o 
   1   8   2        1.73        1.21     11.76 o 
   2   8   2      597.22      597.41     27.58 o 
   3   8   2        6.20       -9.88     12.44 o 
   4   8   2        5.58       -2.78     11.01 o 
   5   8   2      989.42      965.01     53.57 o 
   6   8   2       45.72       45.17     17.33 o 
  -6   9   2       16.55       16.39     23.68 o 
  -5   9   2      392.56      453.22     56.57 o 
  -4   9   2      440.54      387.07     52.01 o 
  -3   9   2        5.49        6.51     14.98 o 
  -2   9   2     2694.30     2587.06     70.30 o 
  -1   9   2      338.14      282.58     47.16 o 
   0   9   2      286.60      321.20     30.12 o 
   1   9   2     1010.73     1122.71     48.62 o 
   2   9   2        3.05      -17.77     12.48 o 
   3   9   2      605.18      610.90     30.58 o 
   4   9   2      788.95      727.20     34.31 o 
   5   9   2        9.62      -16.71     20.92 o 
  -4  10   2      168.05      178.52     24.62 o 
  -3  10   2      547.40      394.74     37.09 o 
  -2  10   2      289.84      219.19     30.38 o 
  -1  10   2      232.50      327.45     69.00 o 
   0  10   2      846.57      947.06     47.32 o 
   1  10   2        8.81       -5.96     19.08 o 
   2  10   2      568.62      544.93     37.65 o 
   3  10   2       16.39       -0.39     20.33 o 
   4  10   2      130.33      160.71     48.40 o 
  -2  11   2       17.11       35.49     24.13 o 
  -1  11   2        0.10       -1.29     21.24 o 
   0  11   2       32.88        2.46     20.99 o 
   1  11   2       29.72       72.35     33.57 o 
  -9   1   3      321.05      394.61     50.67 o 
  -8   1   3       17.31       16.89     22.24 o 
  -7   1   3     1123.10     1113.74     31.69 o 
  -6   1   3     1267.45     1277.36     29.21 o 
  -5   1   3     1747.78     1816.78     32.59 o 
  -4   1   3     6582.07     6208.71     91.89 o 
  -3   1   3      357.65      292.78      9.98 o 
  -2   1   3    10332.68     9725.88    137.49 o 
  -1   1   3     1382.68     1429.20     26.39 o 
   0   1   3      288.69      313.49      8.66 o 
   1   1   3     7448.29     7474.15    115.88 o 
   2   1   3     2615.10     2574.09     38.50 o 
   3   1   3     2188.11     2172.14     41.45 o 
   4   1   3     3202.68     2966.53     50.54 o 
   5   1   3      396.03      394.36     13.47 o 
   6   1   3      260.85      262.90     15.85 o 
   7   1   3      175.86      138.13     16.60 o 
   8   1   3      229.02      251.21     39.96 o 
   9   1   3       41.25       33.78     31.72 o 
  -8   2   3       93.59      162.70     33.78 o 
  -7   2   3      448.64      441.36     24.27 o 
  -6   2   3       31.33       34.81      9.10 o 
  -5   2   3     6672.04     6457.81    106.66 o 
  -4   2   3      941.87     1027.74     22.76 o 
  -3   2   3     5650.56     5562.19    124.87 o 
  -2   2   3     5010.19     4843.66     79.46 o 
  -1   2   3        1.34        2.46      2.18 o 
   0   2   3       21.18       38.85      3.71 o 
   1   2   3     3272.71     3396.89     51.18 o 
   2   2   3     1611.08     1583.32     31.55 o 
   3   2   3     1056.99      950.26     21.18 o 
   4   2   3     1863.41     1852.51     31.34 o 
   5   2   3      414.74      430.78     16.09 o 
   6   2   3     1405.95     1337.64     41.01 o 
   7   2   3      273.79      276.64     21.40 o 
   8   2   3      190.40      228.56     29.26 o 
   9   2   3      462.52      431.68     53.55 o 
  -9   3   3      119.91      114.10     35.42 o 
  -8   3   3      208.28      183.30     37.07 o 
  -7   3   3      515.04      522.21     28.86 o 
  -6   3   3     1195.00     1222.13     33.26 o 
  -5   3   3      130.19      137.80     12.19 o 
  -4   3   3       17.78       26.34      7.20 o 
  -3   3   3    13250.93    13383.37    233.06 o 
  -2   3   3     1253.39     1273.74     28.37 o 
  -1   3   3     4775.52     4862.46     78.04 o 
   0   3   3      818.43      805.54     15.93 o 
   1   3   3     1337.86     1445.10     23.62 o 
   2   3   3     1945.20     1941.33     58.27 o 
   3   3   3       67.47       63.79      5.06 o 
   4   3   3      211.07      195.49     13.82 o 
   5   3   3     2292.76     2283.93     79.75 o 
   6   3   3       33.68       43.48     24.10 o 
   7   3   3      666.22      588.72     36.10 o 
   8   3   3        1.33       11.40     19.09 o 
   9   3   3       28.26       19.24     21.15 o 
  -9   4   3       14.26       54.37     32.54 o 
  -8   4   3      595.14      527.46     37.59 o 
  -7   4   3        6.17       14.40     13.74 o 
  -6   4   3      790.42      812.95     26.82 o 
  -5   4   3      393.29      419.39     18.29 o 
  -4   4   3       95.73      114.70     10.69 o 
  -3   4   3       31.23       14.05      6.36 o 
  -2   4   3     3976.60     3947.74     74.89 o 
  -1   4   3      958.24     1068.46     22.02 o 
   0   4   3      138.18      130.06     10.75 o 
   1   4   3      613.12      679.32     18.13 o 
   2   4   3     1236.00     1362.20     34.39 o 
   3   4   3     1423.23     1455.43     33.34 o 
   4   4   3       39.30       67.67      8.62 o 
   5   4   3      566.31      542.89     35.73 o 
   6   4   3      146.55      149.09     22.80 o 
   7   4   3      186.30      200.15     27.51 o 
   8   4   3       28.59       11.02     21.08 o 
   9   4   3        1.24        3.75     20.46 o 
  -8   5   3       52.82       73.32     32.95 o 
  -7   5   3      157.32      162.58     22.26 o 
  -6   5   3        4.89        1.83      9.76 o 
  -5   5   3       63.92       61.93     12.70 o 
  -4   5   3      301.28      325.29     16.58 o 
  -3   5   3       10.29        4.74      7.19 o 
  -2   5   3      140.30      148.48     19.50 o 
  -1   5   3      416.12      475.97     14.05 o 
   0   5   3        0.91        0.18      4.51 o 
   1   5   3       30.50       60.81      5.79 o 
   2   5   3      195.57      189.07     13.85 o 
   3   5   3      856.13      838.83     24.20 o 
   4   5   3       33.30       40.99      9.20 o 
   5   5   3      110.21      161.93     17.32 o 
   6   5   3        0.04      -22.45     15.44 o 
   7   5   3       62.18       41.53     22.11 o 
   8   5   3        0.53       -0.82     20.68 o 
  -8   6   3      986.81      854.72     68.79 o 
  -7   6   3      185.08      214.07     32.17 o 
  -6   6   3      476.53      443.83     27.59 o 
  -5   6   3      891.85      891.10     32.22 o 
  -4   6   3        0.88      -11.30      8.43 o 
  -3   6   3      905.33      897.18     32.65 o 
  -2   6   3     1248.44     1197.19     31.24 o 
  -1   6   3        9.78        2.53      6.64 o 
   0   6   3     7831.06     7624.70    123.08 o 
   1   6   3     1607.62     1725.36     42.93 o 
   2   6   3      286.01      266.09     15.10 o 
   3   6   3     2803.66     2630.15     56.55 o 
   4   6   3       77.55       85.79     12.25 o 
   5   6   3      393.61      392.86     44.30 o 
   6   6   3      254.06      236.50     28.95 o 
   7   6   3        7.23       -3.01     18.00 o 
   8   6   3       98.93       89.54     28.37 o 
  -7   7   3      237.42      279.06     27.26 o 
  -6   7   3      927.74      887.70     37.03 o 
  -5   7   3      114.90      105.63     15.55 o 
  -4   7   3     1919.61     1901.52     47.93 o 
  -3   7   3      253.59      255.43     28.84 o 
  -2   7   3      290.07      293.45     17.58 o 
  -1   7   3     3286.15     3521.71     82.46 o 
   0   7   3      486.31      470.50     20.39 o 
   1   7   3     1676.49     1622.73     45.49 o 
   2   7   3     2411.52     2426.41     53.49 o 
   3   7   3      226.18      213.57     22.00 o 
   4   7   3     1031.28     1067.01     42.75 o 
   5   7   3      542.94      509.55     43.87 o 
   6   7   3        0.52      -20.41     13.61 o 
  -7   8   3       56.63       15.69     29.66 o 
  -6   8   3      136.40      125.00     22.00 o 
  -5   8   3      131.39      139.78     25.98 o 
  -4   8   3      519.44      451.29     43.40 o 
  -3   8   3       78.16      102.98     17.17 o 
  -2   8   3       70.11       77.59     15.21 o 
  -1   8   3        8.83        0.31     13.81 o 
   0   8   3       86.28      132.11     26.98 o 
   1   8   3      449.32      452.70     23.98 o 
   2   8   3       76.33       73.62     15.31 o 
   3   8   3      518.27      521.99     26.58 o 
   4   8   3      220.94      189.12     20.92 o 
   5   8   3      139.31      168.38     28.91 o 
   6   8   3      134.40      127.89     37.13 o 
  -6   9   3       39.70       65.12     25.90 o 
  -5   9   3        0.36      -10.00     15.79 o 
  -4   9   3      256.01      240.02     31.10 o 
  -3   9   3        2.34       12.28     15.21 o 
  -2   9   3       49.84       71.17     26.98 o 
  -1   9   3        2.75        9.18     16.86 o 
   0   9   3       34.62       33.67     18.24 o 
   1   9   3       80.35       65.86     21.83 o 
   2   9   3        4.36       -0.73     14.02 o 
   3   9   3      211.59      228.88     23.77 o 
   4   9   3        0.05        0.27     20.00 o 
   5   9   3       37.25       30.07     22.72 o 
  -4  10   3        0.12       -8.08     17.03 o 
  -3  10   3      104.66       70.83     24.89 o 
  -2  10   3      121.75      117.28     26.57 o 
  -1  10   3      145.59      163.10     27.38 o 
   0  10   3      106.86      188.86     76.00 o 
   1  10   3      169.26      153.22     27.23 o 
   2  10   3      192.45      175.31     33.57 o 
   3  10   3      182.24      165.61     28.53 o 
   4  10   3      108.85      141.17     29.04 o 
  -2  11   3       81.92       90.66     27.63 o 
  -1  11   3      534.06      546.69     64.26 o 
   0  11   3      174.43      230.59     39.34 o 
   1  11   3      373.18      371.55     91.65 o 
  -9   0   4      729.14      648.35     56.02 o 
  -7   0   4     3747.93     3588.96    106.84 o 
  -6   0   4     1330.94     1336.11     51.90 o 
  -5   0   4        4.93        1.99      6.88 o 
  -4   0   4     2989.01     2844.25     64.41 o 
  -3   0   4     2320.93     2546.96     56.72 o 
  -2   0   4      383.57      379.20     12.16 o 
  -1   0   4    11276.48    10387.44    205.94 o 
   0   0   4      297.68      342.38     12.35 o 
   1   0   4       25.81       17.04      4.05 o 
   2   0   4    22364.69    20540.99    504.03 o 
   3   0   4     3793.17     3820.53     80.26 o 
   4   0   4     1699.95     1653.58     39.78 o 
   5   0   4      962.97      900.01     36.11 o 
   6   0   4       13.43       10.33     12.84 o 
   7   0   4     1265.13     1224.75     49.35 o 
   8   0   4        8.16       16.89     24.71 o 
   9   0   4        7.89       59.73     33.36 o 
  -8   1   4      666.34      636.81     54.78 o 
  -7   1   4       22.77       24.83      8.84 o 
  -6   1   4      588.97      584.37     18.43 o 
  -5   1   4     5216.00     5208.28     79.76 o 
  -4   1   4        7.07        4.45      4.74 o 
  -3   1   4     1191.63     1122.70     22.21 o 
  -2   1   4       18.33       35.86      3.39 o 
  -1   1   4     1471.46     1377.25     36.44 o 
   0   1   4    13104.40    12733.27    258.82 o 
   1   1   4       17.53       39.25      2.98 o 
   2   1   4       64.01       95.74      4.85 o 
   3   1   4     4870.08     4801.70     70.51 o 
   4   1   4       85.59      100.30      6.57 o 
   5   1   4      270.48      264.63     14.02 o 
   6   1   4      102.54      119.92     12.07 o 
   7   1   4       48.24       41.82     13.22 o 
   8   1   4      724.47      759.17     40.86 o 
   9   1   4      132.91      180.83     39.96 o 
  -8   2   4       61.67       85.48     21.39 o 
  -7   2   4      175.93      171.25     21.23 o 
  -6   2   4       51.17       69.69      9.01 o 
  -5   2   4       72.03      108.77      9.28 o 
  -4   2   4      676.66      673.04     14.99 o 
  -3   2   4      289.47      299.72      8.38 o 
  -2   2   4      562.79      504.08     10.45 o 
  -1   2   4      269.99      293.88     10.25 o 
   0   2   4      905.01      945.69     18.36 o 
   1   2   4     9820.18     9840.64    164.15 o 
   2   2   4      394.98      395.27      8.86 o 
   3   2   4      524.41      522.52     11.54 o 
   4   2   4       25.73       24.20      4.54 o 
   5   2   4      428.49      442.37     16.48 o 
   6   2   4      442.42      421.60     21.84 o 
   7   2   4       20.35       13.86     12.45 o 
   8   2   4      361.46      352.56     32.61 o 
   9   2   4      306.15      276.39     49.43 o 
  -9   3   4       23.17       58.08     28.83 o 
  -8   3   4       48.18       54.45     16.55 o 
  -7   3   4       14.36       29.58     10.44 o 
  -6   3   4      369.64      355.63     17.85 o 
  -5   3   4      418.30      444.83     17.87 o 
  -4   3   4     1993.52     2052.15     46.67 o 
  -3   3   4     3257.60     3307.91     57.32 o 
  -2   3   4      757.86      689.18     18.34 o 
  -1   3   4     4563.14     4826.87     77.00 o 
   0   3   4     1003.05     1024.13     17.95 o 
   1   3   4      467.59      503.81     14.16 o 
   2   3   4      479.42      520.55     11.28 o 
   3   3   4     1119.39     1099.27     20.08 o 
   4   3   4       37.57       54.79      6.34 o 
   5   3   4      171.85      194.94     18.22 o 
   6   3   4     1249.20     1222.86     61.99 o 
   7   3   4       85.18      128.30     28.22 o 
   8   3   4      229.97      208.28     28.95 o 
   9   3   4       82.39       68.17     23.30 o 
  -9   4   4      295.89      236.03     44.49 o 
  -8   4   4        9.42       26.73     15.92 o 
  -7   4   4      664.76      733.21     27.41 o 
  -6   4   4       27.00       37.45     10.66 o 
  -5   4   4      507.46      488.36     19.49 o 
  -4   4   4     2935.52     2905.35     71.70 o 
  -3   4   4      261.82      182.84     13.39 o 
  -2   4   4     5180.92     5271.11     89.11 o 
  -1   4   4     1716.13     1787.37     32.07 o 
   0   4   4       20.60       23.50      4.85 o 
   1   4   4     8034.20     7781.66    117.62 o 
   2   4   4      713.76      703.73     17.56 o 
   3   4   4     1192.07     1160.76     24.12 o 
   4   4   4     2601.27     2578.81     70.64 o 
   5   4   4      741.73      717.68     37.70 o 
   6   4   4     1193.84     1043.80     48.35 o 
   7   4   4      803.72      746.46     42.82 o 
   8   4   4       17.57       13.82     19.06 o 
  -8   5   4      428.34      472.82     30.98 o 
  -7   5   4      259.56      277.07     49.74 o 
  -6   5   4       33.27       41.73     11.42 o 
  -5   5   4      555.67      577.29     22.35 o 
  -4   5   4      290.94      299.10     20.04 o 
  -3   5   4      706.82      675.99     21.81 o 
  -2   5   4     1434.58     1438.07     34.16 o 
  -1   5   4      386.35      472.84     15.75 o 
   0   5   4     4804.50     4861.04     73.11 o 
   1   5   4     3828.77     3739.35     57.66 o 
   2   5   4     1159.19     1105.88     28.36 o 
   3   5   4     2952.30     2788.63     68.67 o 
   4   5   4      105.32      114.66     11.25 o 
   5   5   4     1534.34     1583.22     66.66 o 
   6   5   4      110.41      124.84     23.45 o 
   7   5   4        4.01       -4.75     18.94 o 
   8   5   4      152.56      160.57     31.51 o 
  -8   6   4      173.54      198.97     25.38 o 
  -7   6   4       71.47       92.52     19.37 o 
  -6   6   4      404.73      413.37     28.12 o 
  -5   6   4       47.53       52.34     12.32 o 
  -4   6   4       22.01       31.11     10.38 o 
  -3   6   4      638.29      674.56     23.22 o 
  -2   6   4      137.30      168.47     12.99 o 
  -1   6   4     1576.16     1572.90     42.32 o 
   0   6   4       10.21        6.42      6.27 o 
   1   6   4      664.33      649.42     20.39 o 
   2   6   4      515.50      504.58     18.71 o 
   3   6   4       17.82       23.91      9.34 o 
   4   6   4      103.55       97.53     15.52 o 
   5   6   4       35.08       63.49     19.72 o 
   6   6   4        6.87       12.15     18.36 o 
   7   6   4      259.51      185.58     41.19 o 
   8   6   4       16.30       13.31     21.82 o 
  -7   7   4        1.55      -16.76     16.45 o 
  -6   7   4      162.14      117.32     16.71 o 
  -5   7   4        0.61       13.66     11.91 o 
  -4   7   4       70.44       80.69     13.73 o 
  -3   7   4       34.61       17.52     12.36 o 
  -2   7   4      578.77      456.43     19.75 o 
  -1   7   4      814.53      814.56     43.66 o 
   0   7   4        4.65        4.38      8.78 o 
   1   7   4      717.07      714.96     27.51 o 
   2   7   4       91.95       99.91     13.49 o 
   3   7   4       21.70        5.51      9.92 o 
   4   7   4       48.68       60.93     15.09 o 
   5   7   4        7.41      -10.27     13.50 o 
   6   7   4       46.77       19.66     21.04 o 
   7   7   4       91.01      122.29     27.63 o 
  -7   8   4       77.90       89.46     23.24 o 
  -6   8   4      140.34       94.84     17.66 o 
  -5   8   4      177.10      160.65     19.15 o 
  -4   8   4      547.01      573.24     25.50 o 
  -3   8   4      795.02      800.11     32.92 o 
  -2   8   4      344.40      362.82     56.64 o 
  -1   8   4      459.85      486.54     28.66 o 
   0   8   4      176.96      206.04     23.09 o 
   1   8   4      324.37      332.75     27.78 o 
   2   8   4      173.59      147.92     17.99 o 
   3   8   4        1.60       -4.28     12.47 o 
   4   8   4      296.30      325.55     56.05 o 
   5   8   4      543.10      551.15    108.54 o 
   6   8   4       19.13       59.79     25.38 o 
  -6   9   4      537.10      541.40     39.58 o 
  -5   9   4      321.26      354.98     34.81 o 
  -4   9   4       19.34       47.43     29.63 o 
  -3   9   4     1162.95     1208.22     43.89 o 
  -2   9   4      427.96      533.03     35.72 o 
  -1   9   4      583.16      595.79     35.15 o 
   0   9   4      125.12      152.27     24.00 o 
   1   9   4       63.94       86.80     21.08 o 
   2   9   4      445.46      395.57     29.87 o 
   3   9   4      772.02      779.92     37.52 o 
   4   9   4        3.47      -15.54     18.41 o 
   5   9   4      572.92      577.12     40.76 o 
  -4  10   4      316.44      373.53     38.87 o 
  -3  10   4      128.82       93.92     25.55 o 
  -2  10   4       61.63       52.11     22.75 o 
  -1  10   4      543.10      518.58    126.25 o 
   0  10   4        0.18       -7.25     19.22 o 
   1  10   4      691.76      738.85     42.05 o 
   2  10   4       84.88       75.85     29.45 o 
   3  10   4      307.37      360.66     36.87 o 
   4  10   4      243.33      312.18     47.99 o 
  -1  11   4       13.58       22.97     23.28 o 
   0  11   4       34.01       33.21     23.74 o 
   1  11   4        3.05       16.85     23.74 o 
  -8   1   5       35.89       46.05     17.91 o 
  -7   1   5     1195.30     1179.02     29.58 o 
  -6   1   5      147.96      159.45     11.29 o 
  -5   1   5     1919.15     1926.53     38.10 o 
  -4   1   5      156.78      165.24     11.44 o 
  -3   1   5      659.49      681.55     15.58 o 
  -2   1   5     1947.81     1881.35     35.53 o 
  -1   1   5       88.09       99.71      7.62 o 
   0   1   5     4697.02     5036.11     71.86 o 
   1   1   5     9004.33     9059.61    140.57 o 
   2   1   5     1646.59     1759.98     34.01 o 
   3   1   5      795.03      793.51     17.28 o 
   4   1   5       16.98       16.17      4.90 o 
   5   1   5       72.09       79.66     10.01 o 
   6   1   5      453.34      442.02     19.24 o 
   7   1   5       15.73       30.43     13.05 o 
   8   1   5       23.50       68.66     16.12 o 
   9   1   5        4.38        8.65     31.31 o 
  -8   2   5      258.12      289.56     29.03 o 
  -7   2   5       91.48       79.89     12.46 o 
  -6   2   5     2433.44     2373.26     46.83 o 
  -5   2   5      274.62      264.72     12.12 o 
  -4   2   5      712.16      687.33     15.38 o 
  -3   2   5     8448.34     7673.45    111.16 o 
  -2   2   5     2340.84     2357.64     39.87 o 
  -1   2   5      869.59      870.10     17.75 o 
   0   2   5     2963.32     2926.27     43.48 o 
   1   2   5     2478.88     2561.32     41.79 o 
   2   2   5     3181.82     3134.66     57.47 o 
   3   2   5      768.59      687.71     14.58 o 
   4   2   5        0.34       -2.60      4.32 o 
   5   2   5     2299.56     2223.17     57.32 o 
   6   2   5      924.88      897.21     46.81 o 
   7   2   5        3.49       23.11     12.87 o 
   8   2   5     1424.15     1358.40    118.01 o 
   9   2   5       46.80       48.19     32.95 o 
  -9   3   5      160.84      155.48     28.47 o 
  -8   3   5       26.90       29.94     14.62 o 
  -7   3   5      225.82      298.49     30.08 o 
  -6   3   5      223.23      195.23     14.82 o 
  -5   3   5      579.28      500.43     18.97 o 
  -4   3   5     3368.93     3216.37     81.75 o 
  -3   3   5     1191.02     1241.80     24.01 o 
  -2   3   5     9175.75     9212.33    131.94 o 
  -1   3   5     9548.49     9310.42    132.53 o 
   0   3   5       32.27       46.84      3.99 o 
   1   3   5      923.63      850.21     15.79 o 
   2   3   5     1918.47     1861.66     39.54 o 
   3   3   5      771.37      773.53     15.75 o 
   4   3   5     5146.06     5039.03    178.24 o 
   5   3   5      253.72      271.80     29.79 o 
   6   3   5     3024.88     2916.02    198.13 o 
   7   3   5      970.42      934.73    107.10 o 
   8   3   5       28.84       17.43     18.87 o 
   9   3   5      182.92      143.39     59.93 o 
  -9   4   5       23.54       50.40     23.73 o 
  -8   4   5        1.13        2.41     13.31 o 
  -7   4   5        2.28        7.97      9.98 o 
  -6   4   5        8.92        3.73      9.42 o 
  -5   4   5       29.32       37.94      9.65 o 
  -4   4   5      302.06      312.91     15.62 o 
  -3   4   5      891.07      820.55     23.38 o 
  -2   4   5     1765.05     1749.20     33.33 o 
  -1   4   5      470.57      480.44     11.34 o 
   0   4   5       15.72       13.62      3.89 o 
   1   4   5      187.03      226.68      8.71 o 
   2   4   5      348.93      360.86     10.07 o 
   3   4   5      130.75      146.04      8.45 o 
   4   4   5     2343.54     2418.31     81.55 o 
   5   4   5     1080.06     1032.70     40.18 o 
   6   4   5      175.14      192.14     39.34 o 
   7   4   5      195.29      154.87     26.36 o 
   8   4   5        0.43        1.64     20.41 o 
  -8   5   5      184.33      176.00     30.22 o 
  -7   5   5       53.51       78.32     14.05 o 
  -6   5   5      185.88      198.89     25.88 o 
  -5   5   5       15.68       11.17      9.28 o 
  -4   5   5      668.88      608.52     22.00 o 
  -3   5   5        0.27        4.09      7.36 o 
  -2   5   5      143.65      150.10     11.41 o 
  -1   5   5      585.90      591.11     16.24 o 
   0   5   5     1218.03     1233.90     23.14 o 
   1   5   5      996.79      955.49     19.33 o 
   2   5   5     2940.20     3033.18     70.06 o 
   3   5   5      249.55      255.14     14.04 o 
   4   5   5     4066.97     3954.67    168.47 o 
   5   5   5      101.72      140.82     16.84 o 
   6   5   5      146.75      147.08     23.87 o 
   7   5   5       15.31       16.30     18.74 o 
   8   5   5        6.17      -18.42     18.36 o 
  -8   6   5      134.24      202.26     25.09 o 
  -7   6   5      144.39      138.33     26.87 o 
  -6   6   5      117.21      152.30     25.57 o 
  -5   6   5      342.17      364.14     32.22 o 
  -4   6   5       62.85       84.17     12.50 o 
  -3   6   5      326.82      277.91     22.89 o 
  -2   6   5      132.05      147.38     17.75 o 
  -1   6   5     1973.12     2008.06     39.37 o 
   0   6   5     2395.06     2427.10     45.33 o 
   1   6   5        0.55       -9.86      6.58 o 
   2   6   5     2845.42     2874.59     61.48 o 
   3   6   5     3977.76     3906.95     78.30 o 
   4   6   5      703.92      733.41     29.83 o 
   5   6   5      408.36      360.44     44.27 o 
   6   6   5       50.34       16.22     19.46 o 
   7   6   5      100.53       69.61     25.05 o 
  -7   7   5      262.96      299.72     51.30 o 
  -6   7   5       21.97       13.53     13.33 o 
  -5   7   5      220.50      234.23     23.32 o 
  -4   7   5      256.26      279.99     23.37 o 
  -3   7   5      118.31      104.30     13.86 o 
  -2   7   5      331.44      358.61     20.59 o 
  -1   7   5      724.08      778.24     28.76 o 
   0   7   5     1342.72     1390.06     34.89 o 
   1   7   5     2463.71     2590.45     64.80 o 
   2   7   5       29.42       32.52     10.07 o 
   3   7   5      692.76      655.07     26.69 o 
   4   7   5      164.59      196.01     20.20 o 
   5   7   5      183.86      169.71     21.07 o 
   6   7   5       71.78       37.71     20.59 o 
   7   7   5      234.08      199.20     30.20 o 
  -7   8   5       42.91       52.73     20.41 o 
  -6   8   5      169.53      200.72     21.81 o 
  -5   8   5      472.71      481.11     27.65 o 
  -4   8   5      166.35      144.88     17.96 o 
  -3   8   5      700.88      745.85     34.66 o 
  -2   8   5       18.70       22.08     15.86 o 
  -1   8   5      510.44      500.55     24.64 o 
   0   8   5      311.95      305.17     27.08 o 
   1   8   5        0.33       -1.96     12.89 o 
   2   8   5      354.87      328.89     23.76 o 
   3   8   5      514.93      494.18     26.27 o 
   4   8   5       15.45       19.79     15.27 o 
   5   8   5      271.91      292.73     37.06 o 
   6   8   5      127.47      104.74     26.12 o 
  -5   9   5        1.10      -15.06     16.05 o 
  -4   9   5        5.13       -6.18     18.64 o 
  -3   9   5       61.71       87.05     24.71 o 
  -2   9   5      158.56      182.35     26.73 o 
  -1   9   5       33.29       19.60     18.19 o 
   0   9   5        2.91        2.06     16.60 o 
   1   9   5      231.05      235.10     39.75 o 
   2   9   5        2.86      -12.34     13.83 o 
   3   9   5       62.62       68.57     17.78 o 
   4   9   5       49.73       44.64     22.96 o 
   5   9   5        0.64        7.66     22.70 o 
  -4  10   5       97.00       54.17     24.46 o 
  -3  10   5      268.23      293.60     33.49 o 
  -2  10   5        1.42       12.51     20.97 o 
  -1  10   5       82.47       80.36     24.38 o 
   0  10   5      140.53      106.47     25.16 o 
   1  10   5       37.82       53.64     22.67 o 
   2  10   5       71.31       70.94     24.29 o 
   3  10   5      199.49      239.73     43.66 o 
  -1  11   5      720.08      736.97     45.12 o 
   0  11   5      141.68       97.93     27.67 o 
   1  11   5      903.22     1003.53     52.82 o 
  -8   0   6     1857.59     2028.06     71.09 o 
  -7   0   6      423.20      432.92     41.19 o 
  -6   0   6        3.40        0.30      9.97 o 
  -5   0   6     2962.67     2751.28     80.31 o 
  -4   0   6     3543.49     3170.39     71.14 o 
  -3   0   6     2426.73     2295.38     52.13 o 
  -2   0   6      396.66      326.21     23.11 o 
  -1   0   6     1857.24     1951.99     60.08 o 
   0   0   6    21940.93    20854.48    409.93 o 
   1   0   6      137.92      116.35     14.62 o 
   2   0   6      200.44      168.38     11.64 o 
   3   0   6     4447.65     4316.73    115.48 o 
   4   0   6     3423.43     3389.68    107.92 o 
   5   0   6     1994.08     1932.86     86.50 o 
   6   0   6     2737.70     2663.55     94.33 o 
   7   0   6        2.39       18.95     15.73 o 
   8   0   6      184.30      193.19     37.07 o 
   9   0   6      121.03      102.15     36.25 o 
  -9   1   6      182.50      210.90     42.01 o 
  -8   1   6      165.06      187.96     16.90 o 
  -7   1   6      289.76      344.76     17.51 o 
  -6   1   6     1033.90      985.51     22.46 o 
  -5   1   6     1825.81     1731.05     34.93 o 
  -4   1   6      970.88      952.83     23.52 o 
  -3   1   6      978.96      936.26     19.65 o 
  -2   1   6      714.25      767.83     15.99 o 
  -1   1   6     3571.36     3532.93     57.23 o 
   0   1   6     1045.58      971.40     18.64 o 
   1   1   6      164.17      148.05      4.76 o 
   2   1   6     2679.59     2618.27     65.18 o 
   3   1   6     1591.45     1559.50     29.35 o 
   4   1   6     1979.39     2069.64     44.98 o 
   5   1   6      432.09      391.40     16.71 o 
   6   1   6      230.64      287.26     17.38 o 
   7   1   6      572.24      515.46     26.43 o 
   8   1   6      635.81      677.80     47.99 o 
   9   1   6        0.05        9.89     27.60 o 
  -9   2   6        8.78       43.66     31.31 o 
  -8   2   6       29.75       21.38     12.90 o 
  -7   2   6      204.48      206.54     20.32 o 
  -6   2   6       74.52       90.09      9.68 o 
  -5   2   6        1.88        0.74      5.73 o 
  -4   2   6      633.55      621.18     14.55 o 
  -3   2   6     1318.99     1315.12     25.33 o 
  -2   2   6      120.81      115.06      8.17 o 
  -1   2   6     1561.14     1737.30     38.62 o 
   0   2   6      472.55      562.96     12.31 o 
   1   2   6     2203.43     2252.46     34.62 o 
   2   2   6        6.39        6.01      3.65 o 
   3   2   6       35.29       51.89      4.41 o 
   4   2   6        1.00        4.12      4.88 o 
   5   2   6      307.68      313.67     24.97 o 
   6   2   6      119.47      138.52     15.98 o 
   7   2   6      345.25      397.05     44.28 o 
   8   2   6        2.61       30.49     19.87 o 
   9   2   6       62.53       67.55     37.48 o 
  -9   3   6       56.02       75.84     32.13 o 
  -8   3   6       96.52      100.96     19.02 o 
  -7   3   6       65.82       51.69     12.23 o 
  -6   3   6       57.21       55.84     10.69 o 
  -5   3   6       71.06       90.64     10.82 o 
  -4   3   6      449.39      459.08     14.47 o 
  -3   3   6     1306.26     1271.71     23.06 o 
  -2   3   6       29.32       22.29      3.66 o 
  -1   3   6     2515.98     2710.80     51.15 o 
   0   3   6      753.88      748.22     14.56 o 
   1   3   6       11.65       16.57      3.60 o 
   2   3   6     1789.57     1801.92     39.85 o 
   3   3   6      253.01      233.80      8.20 o 
   4   3   6        3.46       19.35      6.94 o 
   5   3   6      265.29      250.48     17.77 o 
   6   3   6      789.57      767.99     45.72 o 
   7   3   6       54.20       66.94     21.55 o 
   8   3   6       64.48       57.90     23.16 o 
  -9   4   6        0.96      -13.17     19.87 o 
  -8   4   6        8.20        1.59     15.01 o 
  -7   4   6      351.04      384.63     22.41 o 
  -6   4   6        0.19       -7.01      8.60 o 
  -5   4   6      897.89      870.62     38.51 o 
  -4   4   6      514.90      516.74     19.21 o 
  -3   4   6        2.97        2.83      6.42 o 
  -2   4   6     2139.27     2122.51     37.89 o 
  -1   4   6     2020.79     2042.22     33.59 o 
   0   4   6      470.38      468.41     11.63 o 
   1   4   6     5643.34     5723.99     84.42 o 
   2   4   6     1243.40     1221.30     22.51 o 
   3   4   6     1529.65     1557.10     30.57 o 
   4   4   6     3729.09     3705.34    129.66 o 
   5   4   6      296.28      334.17     28.53 o 
   6   4   6      967.24      872.86     61.17 o 
   7   4   6      316.09      330.41     33.49 o 
   8   4   6        2.82       17.77     19.79 o 
  -8   5   6        3.90        2.77     16.02 o 
  -7   5   6      103.24      121.98     15.83 o 
  -6   5   6      721.61      768.12     36.15 o 
  -5   5   6        1.88       -5.51      8.66 o 
  -4   5   6      705.82      721.22     24.29 o 
  -3   5   6     1699.68     1711.46     42.04 o 
  -2   5   6      144.51      167.07     21.03 o 
  -1   5   6     1863.60     1817.80     39.51 o 
   0   5   6     3367.07     3458.75     58.18 o 
   1   5   6      488.20      504.99     13.30 o 
   2   5   6     8090.44     8032.38    152.00 o 
   3   5   6     1067.84     1025.72     31.29 o 
   4   5   6     1928.29     1908.86     52.27 o 
   5   5   6     1486.45     1427.70    130.37 o 
   6   5   6       14.14       11.54     18.19 o 
   7   5   6       71.72       47.53     33.98 o 
   8   5   6      144.09      116.42     30.07 o 
  -8   6   6      131.79      139.44     23.10 o 
  -7   6   6      136.00      157.18     18.19 o 
  -6   6   6      107.18      113.95     15.77 o 
  -5   6   6      413.89      349.95     20.55 o 
  -4   6   6      532.63      588.99     23.22 o 
  -3   6   6      415.30      395.35     18.78 o 
  -2   6   6     1021.20      993.93     32.31 o 
  -1   6   6       85.38       92.67      9.21 o 
   0   6   6     3973.67     4251.64     73.19 o 
   1   6   6     1588.71     1551.35     36.21 o 
   2   6   6     1251.38     1181.79     31.10 o 
   3   6   6      797.19      816.91     42.03 o 
   4   6   6      393.03      394.74     23.46 o 
   5   6   6       10.18       -2.78     17.33 o 
   6   6   6      203.30      172.48     33.57 o 
   7   6   6       58.53       44.08     21.93 o 
  -7   7   6       13.21        0.68     13.88 o 
  -6   7   6        1.24       -7.27     12.26 o 
  -5   7   6      332.28      248.96     33.28 o 
  -4   7   6       29.70       19.79     11.65 o 
  -3   7   6        3.87        0.20     11.77 o 
  -2   7   6       19.96       25.78     10.31 o 
  -1   7   6        1.66        9.72     10.21 o 
   0   7   6     1169.29     1224.55     32.27 o 
   1   7   6       75.60      113.57     15.56 o 
   2   7   6      806.12      758.77     43.79 o 
   3   7   6      231.83      240.96     17.58 o 
   4   7   6        6.40       -3.05     12.50 o 
   5   7   6       25.00       25.38     15.16 o 
   6   7   6       41.07       12.93     22.13 o 
   7   7   6       73.37       40.48     37.07 o 
  -6   8   6       20.53       11.45     14.27 o 
  -5   8   6      403.55      373.46     37.53 o 
  -4   8   6       87.63      123.79     19.52 o 
  -3   8   6      250.51      303.87     30.12 o 
  -2   8   6     2787.07     2926.72     74.93 o 
  -1   8   6      228.47      264.58     28.96 o 
   0   8   6     1080.71     1078.13     45.21 o 
   1   8   6     1496.59     1509.77     71.29 o 
   2   8   6       51.00       56.07     15.05 o 
   3   8   6      235.51      201.46     20.82 o 
   4   8   6      380.63      406.49     54.26 o 
   5   8   6      150.27      174.05     21.88 o 
   6   8   6      180.71      125.63     29.40 o 
  -5   9   6      105.90      112.51     21.56 o 
  -4   9   6      491.91      345.90     33.98 o 
  -3   9   6     1393.13     1416.28     48.21 o 
  -2   9   6      393.55      372.53     33.07 o 
  -1   9   6      939.97      857.19     62.20 o 
   0   9   6      246.57      277.06     28.83 o 
   1   9   6       21.72        5.65     17.53 o 
   2   9   6      265.70      276.18     28.49 o 
   3   9   6      289.21      258.91     31.13 o 
   4   9   6        9.83       13.95     22.04 o 
   5   9   6      403.68      355.06     47.37 o 
  -4  10   6        4.60       26.91     18.78 o 
  -3  10   6        5.67       15.50     20.52 o 
  -2  10   6      202.83      135.39     26.88 o 
  -1  10   6      155.38      231.35     30.43 o 
   0  10   6       39.27       26.27     21.84 o 
   1  10   6      359.33      347.71     81.35 o 
   2  10   6       13.31        1.59     20.24 o 
   3  10   6       51.56       36.66     29.66 o 
  -1  11   6       70.33       75.91     26.59 o 
   0  11   6       58.22       47.27     25.13 o 
  -9   1   7        1.30       24.30     27.60 o 
  -8   1   7       55.72       68.18     15.38 o 
  -7   1   7     1156.80     1178.79     33.64 o 
  -6   1   7      202.07      215.23     14.11 o 
  -5   1   7     1615.94     1538.48     35.61 o 
  -4   1   7      687.97      679.87     17.04 o 
  -3   1   7        8.39        5.73      3.51 o 
  -2   1   7    11399.27    11173.40    158.47 o 
  -1   1   7     3404.70     3494.86     57.05 o 
   0   1   7     3165.71     3181.40     55.88 o 
   1   1   7    10730.64    10528.63    148.33 o 
   2   1   7      337.51      363.40      9.97 o 
   3   1   7     6265.20     6518.31    133.04 o 
   4   1   7     5241.20     5278.75    100.43 o 
   5   1   7     1147.12     1220.46     32.18 o 
   6   1   7     2221.53     2121.84     65.93 o 
   7   1   7       71.00      102.53     16.78 o 
   8   1   7      256.63      242.04     30.07 o 
   9   1   7       44.63       65.49     36.66 o 
  -9   2   7      181.71      219.96     43.25 o 
  -8   2   7       17.76       17.00     15.02 o 
  -7   2   7      354.88      339.28     38.70 o 
  -6   2   7      926.29      947.23     25.06 o 
  -5   2   7      369.91      343.23     27.29 o 
  -4   2   7     1795.40     1618.06     31.37 o 
  -3   2   7     3904.80     3648.80     56.09 o 
  -2   2   7     2557.87     2532.10     39.74 o 
  -1   2   7     3770.49     3502.54     58.47 o 
   0   2   7     1840.34     1810.47     28.84 o 
   1   2   7     5348.61     5757.50     83.20 o 
   2   2   7     4330.51     4413.71     85.89 o 
   3   2   7      590.06      702.02     16.78 o 
   4   2   7     1565.84     1582.54     36.87 o 
   5   2   7     1610.94     1619.82     44.95 o 
   6   2   7       14.97       27.51     12.36 o 
   7   2   7      637.57      606.20     42.07 o 
   8   2   7      169.51      218.31     67.76 o 
   9   2   7       19.38       36.66     31.31 o 
  -9   3   7       27.41       48.19     33.36 o 
  -8   3   7      227.71      272.35     20.52 o 
  -7   3   7       10.77       17.33     11.83 o 
  -6   3   7      266.14      280.08     20.62 o 
  -5   3   7      704.08      676.42     28.18 o 
  -4   3   7       94.43       88.16      8.57 o 
  -3   3   7     3716.80     3579.31     60.34 o 
  -2   3   7     2156.29     2059.61     50.44 o 
  -1   3   7      771.70      791.33     16.59 o 
   0   3   7     1540.97     1586.21     26.60 o 
   1   3   7       98.70       95.64      5.61 o 
   2   3   7     3247.95     3437.08     72.87 o 
   3   3   7      618.59      623.00     15.75 o 
   4   3   7      223.94      240.41     12.65 o 
   5   3   7      579.12      543.21     24.18 o 
   6   3   7      469.64      343.32     34.39 o 
   7   3   7       61.77       49.44     19.35 o 
   8   3   7       73.37       63.56     22.46 o 
  -9   4   7       54.45       58.44     29.45 o 
  -8   4   7       23.34       34.38     13.22 o 
  -7   4   7        0.45        8.02     10.55 o 
  -6   4   7      312.93      309.57     19.13 o 
  -5   4   7       62.71       78.04     11.39 o 
  -4   4   7      335.11      347.36     16.12 o 
  -3   4   7     2331.39     2307.56     67.08 o 
  -2   4   7       18.64       26.92      4.63 o 
  -1   4   7      430.17      417.28     11.09 o 
   0   4   7     1150.57     1181.87     21.97 o 
   1   4   7      774.41      852.03     17.49 o 
   2   4   7     3881.43     3815.63     72.98 o 
   3   4   7       21.41       42.69      6.37 o 
   4   4   7     1707.65     1797.05    117.45 o 
   5   4   7      618.46      588.03     44.07 o 
   6   4   7       34.48       41.09     19.51 o 
   7   4   7       14.88       33.22     21.23 o 
   8   4   7      249.69      221.61     32.82 o 
  -8   5   7        4.71       -3.48     16.52 o 
  -7   5   7       68.86       55.70     13.73 o 
  -6   5   7       10.31       14.52     14.33 o 
  -5   5   7       32.87       25.87     10.50 o 
  -4   5   7        0.25       -1.11      8.30 o 
  -3   5   7      981.25      945.00     31.24 o 
  -2   5   7       59.88       70.97      9.26 o 
  -1   5   7     1090.15     1114.14     26.49 o 
   0   5   7      466.50      528.96     13.71 o 
   1   5   7        0.62       -1.71      4.69 o 
   2   5   7      259.98      290.32     21.26 o 
   3   5   7      261.75      259.25     18.55 o 
   4   5   7        1.86       15.54     11.36 o 
   5   5   7       91.67      121.12     21.79 o 
   6   5   7      289.71      272.03     50.25 o 
   7   5   7        8.93        7.86     20.24 o 
   8   5   7       12.03       -8.32     20.09 o 
  -8   6   7        0.15       -2.98     17.91 o 
  -7   6   7      248.35      305.91     22.83 o 
  -6   6   7      216.94      267.71     23.32 o 
  -5   6   7      220.35      263.11     22.12 o 
  -4   6   7     1223.15     1280.61     66.61 o 
  -3   6   7      923.53      888.79     31.83 o 
  -2   6   7       37.22       36.30      9.41 o 
  -1   6   7     3611.20     3517.65     62.73 o 
   0   6   7     4440.19     4353.70     74.89 o 
   1   6   7      600.54      598.25     17.51 o 
   2   6   7     7252.28     7027.67    132.46 o 
   3   6   7     1011.36     1007.75     34.60 o 
   4   6   7      579.15      569.15     26.64 o 
   5   6   7      495.09      443.38     35.53 o 
   6   6   7       14.05       14.80     19.75 o 
   7   6   7      157.98      139.41     29.26 o 
  -7   7   7      211.00      230.90     22.22 o 
  -6   7   7      119.33      106.50     17.08 o 
  -5   7   7     1087.50     1178.74     42.31 o 
  -4   7   7       89.51       99.09     16.67 o 
  -3   7   7      156.51      161.36     17.79 o 
  -2   7   7     3447.60     3521.21     73.43 o 
  -1   7   7      292.80      300.76     31.18 o 
   0   7   7     4994.83     4894.94     94.65 o 
   1   7   7     2286.05     2460.99     82.18 o 
   2   7   7        6.33       13.15     11.59 o 
   3   7   7     1442.49     1422.59     44.66 o 
   4   7   7      690.76      662.52     32.87 o 
   5   7   7       15.83        8.71     17.75 o 
   6   7   7      384.20      387.15    116.78 o 
  -6   8   7      213.18      136.15     22.58 o 
  -5   8   7       18.73        9.05     15.19 o 
  -4   8   7      854.59      829.56     42.25 o 
  -3   8   7       32.19       47.96     13.78 o 
  -2   8   7     1422.58     1546.60     47.80 o 
  -1   8   7      678.50      699.17     29.19 o 
   0   8   7      462.75      468.91     32.13 o 
   1   8   7      156.78      187.01     19.17 o 
   2   8   7      278.85      294.26     47.80 o 
   3   8   7       43.63        3.01     17.04 o 
   4   8   7       51.49       53.61     17.12 o 
   5   8   7       23.35       38.30     21.52 o 
   6   8   7        2.44       -4.60     20.11 o 
  -5   9   7       20.35       19.21     18.14 o 
  -4   9   7       96.77      154.56     35.36 o 
  -3   9   7       39.25       32.23     16.69 o 
  -2   9   7      147.14      146.67     24.75 o 
  -1   9   7       34.65       39.96     19.06 o 
   0   9   7       17.01       22.31     18.41 o 
   1   9   7       27.80       23.58     19.06 o 
   2   9   7       54.23       40.09     17.12 o 
   3   9   7       25.88       13.13     20.48 o 
   4   9   7      110.11      157.03     28.48 o 
   5   9   7        0.27       16.48     35.42 o 
  -4  10   7      468.54      391.83     31.50 o 
  -3  10   7       41.19       28.65     28.42 o 
  -2  10   7      103.06       71.71     23.70 o 
  -1  10   7      180.53      174.76     28.37 o 
   0  10   7       22.62       30.58     22.04 o 
   1  10   7       87.65      125.46     26.33 o 
   2  10   7        4.62      -27.45     18.30 o 
   3  10   7       14.64        3.71     31.31 o 
  -9   0   8       96.01      126.04     33.36 o 
  -8   0   8      455.07      474.11     46.55 o 
  -7   0   8       51.57       52.75     15.27 o 
  -6   0   8      319.75      297.36     24.65 o 
  -5   0   8     2778.85     2695.32     64.38 o 
  -4   0   8        0.29       -2.88      5.57 o 
  -3   0   8     1915.94     1829.15     43.88 o 
  -2   0   8      608.82      734.14     20.98 o 
  -1   0   8     3131.42     2929.03     62.77 o 
   0   0   8       44.11       28.38      4.43 o 
   1   0   8      301.85      327.56     10.88 o 
   2   0   8      414.93      398.21     18.58 o 
   3   0   8    11461.98    12176.72    306.99 o 
   4   0   8      619.08      603.03     28.39 o 
   5   0   8      802.32      804.02     35.68 o 
   6   0   8      669.15      682.99     51.08 o 
   7   0   8        1.06        5.05     15.00 o 
   8   0   8       22.09       -3.30     26.36 o 
   9   0   8       67.56       65.08     35.42 o 
  -9   1   8      136.23      158.51     26.09 o 
  -8   1   8       37.04       28.49     11.75 o 
  -7   1   8      717.73      718.45     22.63 o 
  -6   1   8      963.44      913.71     21.63 o 
  -5   1   8        5.20       -1.51      5.46 o 
  -4   1   8     3614.55     3486.67     60.64 o 
  -3   1   8      659.43      662.38     14.64 o 
  -2   1   8      212.84      203.76      7.24 o 
  -1   1   8     3547.48     3693.65     60.51 o 
   0   1   8      681.24      746.35     13.92 o 
   1   1   8     7160.03     7244.43    103.48 o 
   2   1   8     7704.63     7831.59    124.04 o 
   3   1   8      720.50      870.61     24.16 o 
   4   1   8     3068.74     3121.03     63.93 o 
   5   1   8      963.53      970.42     37.69 o 
   6   1   8        1.16       10.33      9.86 o 
   7   1   8      346.92      357.77     37.53 o 
   8   1   8        0.77        1.80     18.29 o 
   9   1   8       17.19       -0.41     28.01 o 
  -9   2   8        0.70       11.53     19.81 o 
  -8   2   8      141.64      168.86     20.03 o 
  -7   2   8       97.90       98.86     15.08 o 
  -6   2   8      104.50      119.36     16.23 o 
  -5   2   8     1352.68     1319.99     32.96 o 
  -4   2   8      452.38      418.79     11.93 o 
  -3   2   8      155.90      201.95     12.14 o 
  -2   2   8     3488.20     3678.79     55.95 o 
  -1   2   8      211.09      239.35      7.61 o 
   0   2   8    15599.60    15830.38    222.34 o 
   1   2   8     2899.34     3510.67     52.68 o 
   2   2   8     2042.62     2240.37     41.82 o 
   3   2   8      707.58      651.99     16.32 o 
   4   2   8      161.00      196.94     12.78 o 
   5   2   8       46.66       63.04     10.35 o 
   6   2   8      108.04      116.90     17.49 o 
   7   2   8       52.66       56.04     16.08 o 
   8   2   8       23.82        9.38     21.21 o 
  -9   3   8       74.47       73.57     24.39 o 
  -8   3   8        0.78       -8.93     12.48 o 
  -7   3   8      120.77      130.80     17.13 o 
  -6   3   8      194.62      228.74     18.88 o 
  -5   3   8      208.11      197.00     16.16 o 
  -4   3   8     1512.25     1496.21     31.34 o 
  -3   3   8      423.33      438.86     11.76 o 
  -2   3   8     2129.26     2171.87     35.66 o 
  -1   3   8     8815.09     9312.87    133.68 o 
   0   3   8     1205.29     1281.34     22.69 o 
   1   3   8     3334.10     3810.87     57.63 o 
   2   3   8     2871.42     2917.40     71.67 o 
   3   3   8       24.59       28.34      5.88 o 
   4   3   8      413.52      432.80     20.00 o 
   5   3   8      423.15      437.60     22.40 o 
   6   3   8      469.11      447.95     33.86 o 
   7   3   8      145.54      148.54     26.35 o 
   8   3   8        0.22      -24.58     18.90 o 
  -9   4   8       48.36       61.18     25.16 o 
  -8   4   8      361.60      328.82     45.70 o 
  -7   4   8      205.42      218.27     20.87 o 
  -6   4   8      709.34      645.37     38.86 o 
  -5   4   8     2208.42     2086.53    120.15 o 
  -4   4   8       11.34       10.86      9.03 o 
  -3   4   8     4502.63     4355.20     84.26 o 
  -2   4   8     8986.24     8988.24    130.60 o 
  -1   4   8     1601.58     1746.49     30.15 o 
   0   4   8    17679.71    17372.63    245.43 o 
   1   4   8     1812.29     1895.52     32.22 o 
   2   4   8     1060.62     1114.83     29.66 o 
   3   4   8     3178.82     3330.97     97.73 o 
   4   4   8      206.14      202.82     24.42 o 
   5   4   8      354.12      306.41     29.40 o 
   6   4   8      354.34      410.40     35.44 o 
   7   4   8       13.56        9.95     18.31 o 
   8   4   8      240.24      245.46     31.51 o 
  -8   5   8       22.91       13.82     15.18 o 
  -7   5   8      396.03      448.22     29.41 o 
  -6   5   8       89.55      109.67     16.80 o 
  -5   5   8      136.71      162.90     17.66 o 
  -4   5   8      899.20      936.15     32.62 o 
  -3   5   8        2.51       -4.17      7.63 o 
  -2   5   8     1091.13     1118.69     29.36 o 
  -1   5   8     1894.47     1872.91     36.78 o 
   0   5   8      137.59      147.49     16.15 o 
   1   5   8     2046.73     2131.22     41.85 o 
   2   5   8     1521.22     1550.09     39.47 o 
   3   5   8      104.18       83.50     13.42 o 
   4   5   8      134.66      150.07     17.80 o 
   5   5   8       33.29       15.19     19.36 o 
   6   5   8      113.39       72.31     22.96 o 
   7   5   8       70.08       66.74     25.54 o 
  -8   6   8      141.12      121.38     28.26 o 
  -7   6   8        2.03        3.35     14.80 o 
  -6   6   8       55.57       59.49     16.25 o 
  -5   6   8       12.17       15.94     12.79 o 
  -4   6   8        5.60       13.61     11.40 o 
  -3   6   8       49.02       32.05     10.55 o 
  -2   6   8        2.48        5.46      8.36 o 
  -1   6   8        1.31        2.36      6.82 o 
   0   6   8     1460.68     1519.40     32.26 o 
   1   6   8      211.51      224.64     12.20 o 
   2   6   8       18.93        9.72      8.79 o 
   3   6   8      235.86      203.07     18.32 o 
   4   6   8      728.28      702.97     79.70 o 
   5   6   8       12.44       11.17     18.47 o 
   6   6   8        2.24        0.46     19.70 o 
   7   6   8       36.89       21.20     21.16 o 
  -7   7   8        1.84        2.79     16.18 o 
  -6   7   8       91.86      103.24     19.42 o 
  -5   7   8      184.99      163.91     40.20 o 
  -4   7   8      197.09      170.03     17.21 o 
  -3   7   8        0.08       -5.93      9.98 o 
  -2   7   8      506.25      496.92     21.28 o 
  -1   7   8       14.20       19.82     10.06 o 
   0   7   8       59.91      102.90     17.72 o 
   1   7   8        1.61        3.22     10.99 o 
   2   7   8     1480.52     1539.27     58.26 o 
   3   7   8       54.07       86.41     21.34 o 
   4   7   8       90.76       71.01     16.32 o 
   5   7   8        1.30      -10.06     19.35 o 
   6   7   8        6.92       -6.04     18.67 o 
  -6   8   8       90.83       61.73     19.09 o 
  -5   8   8       36.06       29.60     16.80 o 
  -4   8   8      177.85      198.54     19.12 o 
  -3   8   8      800.09      851.56     35.96 o 
  -2   8   8      853.55      847.99     33.42 o 
  -1   8   8        1.90       -9.35     11.81 o 
   0   8   8       35.96       51.99     17.65 o 
   1   8   8      288.00      237.54     20.94 o 
   2   8   8      128.89      167.17     30.28 o 
   3   8   8      109.80      129.07     33.36 o 
   4   8   8       35.69       24.51     29.04 o 
   5   8   8      234.31      183.20     62.40 o 
  -5   9   8       50.71       46.74     15.85 o 
  -4   9   8     2018.80     1923.81     98.24 o 
  -3   9   8      427.81      422.43     56.46 o 
  -2   9   8     1474.28     1469.68     71.47 o 
  -1   9   8      883.97      952.23     45.39 o 
   0   9   8      315.34      296.79     51.69 o 
   1   9   8      445.88      421.04     83.62 o 
   2   9   8      637.99      638.57     33.42 o 
   3   9   8       49.36       48.60     32.75 o 
   4   9   8     1070.76      970.91    123.57 o 
  -4  10   8      236.54      254.22     27.56 o 
  -3  10   8      247.50      258.78     32.61 o 
  -2  10   8      384.14      425.02     71.47 o 
  -1  10   8        0.40      -19.83     18.74 o 
   0  10   8      438.06      388.56     36.51 o 
   1  10   8      122.95      137.06     27.38 o 
   2  10   8       61.28       71.26     35.01 o 
   3  10   8      157.89      147.46     40.37 o 
  -9   1   9       96.22      133.89     25.78 o 
  -8   1   9      459.83      504.63     22.83 o 
  -7   1   9       17.72       15.46      8.83 o 
  -6   1   9     1570.40     1562.95     34.13 o 
  -5   1   9      321.06      293.13     12.34 o 
  -4   1   9     1603.54     1536.77     28.38 o 
  -3   1   9     4027.22     3797.58     58.64 o 
  -2   1   9       66.29       90.28      5.70 o 
  -1   1   9      298.93      276.13      8.96 o 
   0   1   9    10466.45    10447.21    165.93 o 
   1   1   9       13.13       36.15      3.71 o 
   2   1   9      729.86      789.50     17.41 o 
   3   1   9     1780.47     1786.75     39.59 o 
   4   1   9       27.81       19.71      8.00 o 
   5   1   9     1163.87     1123.52     31.62 o 
   6   1   9       11.51        5.60     10.10 o 
   7   1   9        7.89       25.61     14.37 o 
   8   1   9      129.14      123.04     25.13 o 
  -9   2   9      143.58      135.90     26.50 o 
  -8   2   9       36.96       38.91     12.43 o 
  -7   2   9     1235.63     1217.17     35.33 o 
  -6   2   9       61.71       78.86     10.17 o 
  -5   2   9     1039.26     1002.40     21.77 o 
  -4   2   9     2911.05     2845.90     46.69 o 
  -3   2   9       65.29       95.04      6.54 o 
  -2   2   9     8861.91     8606.09    124.31 o 
  -1   2   9     8617.10     8498.70    122.06 o 
   0   2   9      388.76      454.09     10.82 o 
   1   2   9     8245.52     8643.55    123.71 o 
   2   2   9     1955.28     2097.50     43.87 o 
   3   2   9      132.17      137.86      8.19 o 
   4   2   9     2717.65     2811.49     76.10 o 
   5   2   9       93.90      106.31     12.39 o 
   6   2   9      484.91      487.98     26.07 o 
   7   2   9      304.38      278.43     30.29 o 
   8   2   9        1.86        6.78     18.70 o 
  -9   3   9       91.84      109.86     21.55 o 
  -8   3   9       87.48      109.90     15.40 o 
  -7   3   9      176.10      157.41     18.72 o 
  -6   3   9      372.87      374.69     26.47 o 
  -5   3   9      384.99      383.44     17.79 o 
  -4   3   9        1.70        3.69      5.68 o 
  -3   3   9     5968.52     5906.40     88.43 o 
  -2   3   9     2698.76     2627.85     42.41 o 
  -1   3   9     3869.65     4097.28     62.14 o 
   0   3   9     3756.29     3903.53     59.24 o 
   1   3   9     1368.26     1312.66     23.59 o 
   2   3   9      835.27      827.61     18.02 o 
   3   3   9      337.40      337.01     15.87 o 
   4   3   9       83.83       80.43     10.24 o 
   5   3   9      370.76      380.71     34.25 o 
   6   3   9      401.16      421.50     32.96 o 
   7   3   9        5.28      -15.14     18.00 o 
   8   3   9      191.91      165.49     32.95 o 
  -9   4   9        9.00       -0.85     17.40 o 
  -8   4   9        0.17       -4.11     13.61 o 
  -7   4   9        1.88        2.98     12.43 o 
  -6   4   9       75.39       68.94     14.28 o 
  -5   4   9      158.90      141.35     13.74 o 
  -4   4   9      140.19      140.19     12.68 o 
  -3   4   9      242.30      284.83     14.80 o 
  -2   4   9     3666.99     3701.53     58.04 o 
  -1   4   9      197.87      248.00      9.40 o 
   0   4   9      401.19      414.89     11.67 o 
   1   4   9      350.52      365.50     11.09 o 
   2   4   9      107.25      111.07      8.46 o 
   3   4   9      848.87      898.64     33.67 o 
   4   4   9      285.01      274.09     17.97 o 
   5   4   9       10.37       -3.71     15.15 o 
   6   4   9       37.70       59.41     21.24 o 
   7   4   9       26.86       31.63     22.38 o 
   8   4   9        8.01       31.55     24.63 o 
  -8   5   9        4.72       -1.20     14.13 o 
  -7   5   9        1.41       -1.23     13.40 o 
  -6   5   9        5.77        1.78     12.04 o 
  -5   5   9      890.26      870.63     56.44 o 
  -4   5   9      158.74      170.46     15.34 o 
  -3   5   9     1080.08     1130.63     31.05 o 
  -2   5   9       31.49       49.07      9.45 o 
  -1   5   9        8.13        4.00      6.11 o 
   0   5   9        2.69        1.23      5.11 o 
   1   5   9      247.88      255.90     10.87 o 
   2   5   9      258.22      270.76     13.54 o 
   3   5   9      268.34      268.53     33.00 o 
   4   5   9        0.85        0.39     15.71 o 
   5   5   9      222.60      168.90     26.36 o 
   6   5   9      230.62      208.54     27.41 o 
   7   5   9       28.70       32.93     23.16 o 
  -8   6   9      156.40      165.89     26.67 o 
  -7   6   9      300.82      300.86     33.07 o 
  -6   6   9       88.78       95.90     19.73 o 
  -5   6   9     1211.24     1165.20     40.19 o 
  -4   6   9     1351.47     1334.70     37.20 o 
  -3   6   9       13.39        4.72      9.50 o 
  -2   6   9     1486.66     1554.02     38.78 o 
  -1   6   9      942.43      922.03     23.68 o 
   0   6   9     1019.67     1042.01     25.27 o 
   1   6   9     1081.81     1157.66     26.89 o 
   2   6   9      132.49      177.88     14.22 o 
   3   6   9      378.33      396.81     23.22 o 
   4   6   9      129.35      117.20     22.85 o 
   5   6   9       15.20       17.69     17.61 o 
   6   6   9       24.36       14.87     19.39 o 
   7   6   9       18.94        3.55     23.46 o 
  -7   7   9      105.31      122.87     18.78 o 
  -6   7   9      839.28      830.48     31.73 o 
  -5   7   9      309.13      317.57     36.74 o 
  -4   7   9      615.31      571.15     24.43 o 
  -3   7   9     1108.28     1136.65     35.43 o 
  -2   7   9      973.81      973.26     30.17 o 
  -1   7   9     1437.02     1462.44     37.59 o 
   0   7   9     2349.90     2345.05     64.45 o 
   1   7   9        0.33        4.12     11.26 o 
   2   7   9      906.08     1027.14     44.51 o 
   3   7   9      667.62      688.13     29.93 o 
   4   7   9        6.43       10.03     13.79 o 
   5   7   9      481.37      426.07    175.47 o 
   6   7   9       41.19       29.54     24.45 o 
  -6   8   9       50.11       52.73     16.10 o 
  -5   8   9       65.23       66.74     15.99 o 
  -4   8   9      798.33      794.24     36.23 o 
  -3   8   9       43.28       38.70     13.18 o 
  -2   8   9      382.75      348.36     28.48 o 
  -1   8   9      865.35      839.17     32.74 o 
   0   8   9      504.78      496.09     33.78 o 
   1   8   9      512.50      579.63     37.95 o 
   2   8   9     1477.06     1291.54     54.43 o 
   3   8   9        9.22       12.09     19.22 o 
   4   8   9      295.39      305.94     88.35 o 
   5   8   9       59.89       37.11     22.85 o 
  -5   9   9       36.06       32.64     16.69 o 
  -4   9   9        0.58        2.34     29.06 o 
  -3   9   9        0.01        3.15     15.45 o 
  -2   9   9      263.21      253.24     59.11 o 
  -1   9   9       79.38       90.97     22.50 o 
   0   9   9      140.11      158.76     39.54 o 
   1   9   9      211.79      255.50     40.78 o 
   2   9   9      418.31      379.07     35.53 o 
   3   9   9       48.03       10.44     24.10 o 
   4   9   9      134.37      134.69     93.71 o 
  -3  10   9       78.43      102.26     26.19 o 
  -2  10   9        6.45       19.95     21.92 o 
  -1  10   9      195.30      253.95     41.40 o 
   0  10   9      110.76       89.21     33.78 o 
   1  10   9      152.18      129.46     27.79 o 
   2  10   9      102.67       83.62     37.90 o 
  -9   0  10      373.10      374.50     34.66 o 
  -8   0  10      267.84      241.38     38.31 o 
  -7   0  10       39.84       60.70     13.15 o 
  -6   0  10     5126.84     5089.49    114.00 o 
  -5   0  10     3030.42     2850.20     68.17 o 
  -4   0  10     2880.10     2804.30     65.58 o 
  -3   0  10     1975.25     1821.17     44.66 o 
  -2   0  10     6384.39     6546.16    135.68 o 
  -1   0  10     6670.84     6329.37    130.20 o 
   0   0  10     6285.50     6341.98    129.76 o 
   1   0  10      125.58      135.33      8.50 o 
   2   0  10    20317.24    19965.41    494.28 o 
   3   0  10     3356.01     3346.89     94.63 o 
   4   0  10     1476.32     1435.48     64.05 o 
   5   0  10      765.43      727.31     35.09 o 
   6   0  10      375.62      368.12     37.07 o 
   7   0  10      198.88      211.85     25.72 o 
   8   0  10      201.74      276.39     44.49 o 
  -9   1  10       21.39       39.54     20.97 o 
  -8   1  10      444.91      445.53     36.33 o 
  -7   1  10      368.63      365.65     19.52 o 
  -6   1  10       38.29       49.66      8.57 o 
  -5   1  10     1650.40     1648.16     34.31 o 
  -4   1  10     2146.37     2104.77     36.66 o 
  -3   1  10       32.03       45.13      5.47 o 
  -2   1  10      191.45      143.37      7.15 o 
  -1   1  10       20.63       48.46      4.73 o 
   0   1  10     1083.35     1031.38     20.73 o 
   1   1  10     2199.37     2213.58     34.88 o 
   2   1  10      734.35      776.34     17.55 o 
   3   1  10     1923.26     1935.03     42.72 o 
   4   1  10     1200.23     1179.34     31.19 o 
   5   1  10      138.95      174.64     14.53 o 
   6   1  10      155.94      173.66     15.92 o 
   7   1  10       44.05       59.57     16.48 o 
   8   1  10       10.70       -2.97     18.24 o 
  -9   2  10        0.89        7.69     14.96 o 
  -8   2  10        0.12        7.83     11.38 o 
  -7   2  10      310.88      304.82     19.68 o 
  -6   2  10       38.58       28.82      8.61 o 
  -5   2  10       29.65       25.75      6.31 o 
  -4   2  10      126.27      119.12      7.91 o 
  -3   2  10      164.71      178.23      8.35 o 
  -2   2  10      192.57      211.21      8.33 o 
  -1   2  10      177.45      254.34      8.40 o 
   0   2  10     2609.67     2884.89     44.73 o 
   1   2  10     5138.99     5832.72     85.41 o 
   2   2  10     1641.09     1712.15     33.88 o 
   3   2  10      263.71      273.72     13.63 o 
   4   2  10      284.18      319.52     16.25 o 
   5   2  10        2.02       -5.37      8.61 o 
   6   2  10        7.39       13.70     13.23 o 
   7   2  10        0.27      -13.68     13.06 o 
   8   2  10        3.33      -26.40     17.60 o 
  -9   3  10       12.57       26.24     14.34 o 
  -8   3  10       53.34       87.93     15.43 o 
  -7   3  10       52.25       41.50     12.16 o 
  -6   3  10       17.92       44.91     11.03 o 
  -5   3  10      331.57      297.75     37.04 o 
  -4   3  10       13.69       33.14      6.94 o 
  -3   3  10       64.90       78.84      6.70 o 
  -2   3  10     1581.78     1478.49     26.85 o 
  -1   3  10      794.60      926.35     18.66 o 
   0   3  10      944.13     1111.14     20.96 o 
   1   3  10        4.72        9.13      4.23 o 
   2   3  10     1017.96     1094.62     34.27 o 
   3   3  10        8.25        3.37      5.96 o 
   4   3  10       19.19       20.11      8.62 o 
   5   3  10        1.19        4.10     11.39 o 
   6   3  10      142.55      139.99     24.29 o 
   7   3  10       28.18       28.08     24.92 o 
   8   3  10       20.10       30.89     23.54 o 
  -9   4  10      141.60      190.73     31.27 o 
  -8   4  10       80.17       91.42     15.82 o 
  -7   4  10      282.51      276.98     20.32 o 
  -6   4  10      568.05      603.52     24.17 o 
  -5   4  10       77.98       92.21     12.40 o 
  -4   4  10     1675.67     1622.45     39.87 o 
  -3   4  10     3476.82     3359.97     68.17 o 
  -2   4  10        2.65        3.13      4.86 o 
  -1   4  10     2126.08     2218.41     37.39 o 
   0   4  10     1104.40     1109.37     21.80 o 
   1   4  10      426.73      428.24     12.26 o 
   2   4  10       46.66       58.99      6.73 o 
   3   4  10       67.67       61.10      8.29 o 
   4   4  10       30.92       11.10     10.66 o 
   5   4  10      394.82      431.14     32.77 o 
   6   4  10       55.65       52.18     29.86 o 
   7   4  10      128.07      108.25     26.78 o 
   8   4  10      116.89      109.54     26.68 o 
  -8   5  10      260.83      304.29     36.41 o 
  -7   5  10      746.08      757.89     29.61 o 
  -6   5  10       23.50       23.39     11.73 o 
  -5   5  10     2298.58     2235.49     69.98 o 
  -4   5  10     4512.22     4361.89     87.99 o 
  -3   5  10     1352.24     1408.04     36.23 o 
  -2   5  10     6596.56     6598.31    109.40 o 
  -1   5  10     2120.46     2188.16     42.16 o 
   0   5  10     1674.88     1764.03     32.91 o 
   1   5  10     2912.35     3025.59     49.59 o 
   2   5  10        2.11       -7.38      6.38 o 
   3   5  10     1099.16     1117.97     58.24 o 
   4   5  10      666.88      673.14     38.10 o 
   5   5  10      280.60      192.97     31.31 o 
   6   5  10      430.68      381.43     53.55 o 
   7   5  10      152.52      134.02     26.59 o 
  -8   6  10       75.65       82.89     17.41 o 
  -7   6  10       80.78      102.74     17.11 o 
  -6   6  10      531.80      496.74     25.29 o 
  -5   6  10       66.83      103.62     14.55 o 
  -4   6  10      195.60      212.01     20.93 o 
  -3   6  10     1236.40     1233.92     34.54 o 
  -2   6  10     1709.37     1736.62     49.05 o 
  -1   6  10      446.61      458.18     16.27 o 
   0   6  10     1646.15     1650.66     34.93 o 
   1   6  10      170.40      235.13     17.25 o 
   2   6  10      139.81      183.48     20.15 o 
   3   6  10     1227.87     1253.85     81.75 o 
   4   6  10      479.02      418.77     72.08 o 
   5   6  10      338.39      356.04     39.13 o 
   6   6  10        1.56       -4.79     30.28 o 
   7   6  10       87.77       58.01     24.57 o 
  -7   7  10      306.70      298.01     24.49 o 
  -6   7  10       12.42        5.41     13.38 o 
  -5   7  10       46.42       53.32     14.52 o 
  -4   7  10        2.58      -10.75     10.99 o 
  -3   7  10      107.58      113.25     19.86 o 
  -2   7  10     1282.62     1211.50     34.61 o 
  -1   7  10      113.08      119.52     13.62 o 
   0   7  10     2083.42     2016.89    108.49 o 
   1   7  10       88.76       93.75     15.14 o 
   2   7  10       38.22       17.27     16.57 o 
   3   7  10       45.35       46.82     15.37 o 
   4   7  10      381.77      316.57     32.19 o 
   5   7  10       65.11       53.82     22.40 o 
   6   7  10       21.45       23.76     22.26 o 
  -6   8  10      217.22      210.41     22.06 o 
  -5   8  10       99.75      115.03     17.83 o 
  -4   8  10      112.33      108.89     17.13 o 
  -3   8  10      670.93      651.76     26.92 o 
  -2   8  10      113.88       88.93     25.33 o 
  -1   8  10      398.07      390.96     33.02 o 
   0   8  10     1214.94     1225.85     72.91 o 
   1   8  10        3.23       -0.19     13.07 o 
   2   8  10      967.74      929.10     45.37 o 
   3   8  10      417.04      426.70     34.00 o 
   4   8  10        1.02       -9.89     31.31 o 
   5   8  10      328.19      317.41     37.07 o 
  -5   9  10       52.73       72.41     17.86 o 
  -4   9  10       76.41       70.06     19.83 o 
  -3   9  10       17.69        4.55     15.87 o 
  -2   9  10      180.73      219.10     25.54 o 
  -1   9  10      162.14      222.47     36.66 o 
   0   9  10        2.03      -10.58     22.86 o 
   1   9  10      923.96      912.76     44.81 o 
   2   9  10      185.31      214.19     41.60 o 
   3   9  10      129.80      105.78     38.72 o 
   4   9  10      144.07      108.33     41.60 o 
  -3  10  10      135.28      126.03     27.67 o 
  -2  10  10       47.90       35.93     22.63 o 
  -1  10  10      301.25      257.85     32.31 o 
   0  10  10      276.99      316.72     33.98 o 
   1  10  10        0.28      -13.52     20.33 o 
   2  10  10      195.45      196.07     43.66 o 
  -9   1  11        9.85        3.40     19.12 o 
  -8   1  11       56.69       66.91     13.79 o 
  -7   1  11      174.80      210.70     14.98 o 
  -6   1  11       66.67       59.22      9.18 o 
  -5   1  11        0.15        2.64      5.99 o 
  -4   1  11     1505.50     1627.08     30.25 o 
  -3   1  11      205.09      180.95      9.09 o 
  -2   1  11     2017.88     2362.51     38.73 o 
  -1   1  11      224.49      313.22     10.89 o 
   0   1  11     3479.34     3592.60     60.14 o 
   1   1  11       25.05       36.78      4.30 o 
   2   1  11        5.04        5.63      4.53 o 
   3   1  11      474.89      446.59     17.02 o 
   4   1  11       13.56       23.93      8.61 o 
   5   1  11      241.51      215.05     22.06 o 
   6   1  11       54.94       59.88     12.90 o 
   7   1  11       38.98       31.50     15.05 o 
   8   1  11       52.79       35.41     22.67 o 
  -9   2  11       10.53       49.27     17.20 o 
  -8   2  11      827.37      902.81     37.17 o 
  -7   2  11      588.60      665.02     25.72 o 
  -6   2  11      353.85      383.56     16.96 o 
  -5   2  11     1066.09     1089.44     24.44 o 
  -4   2  11     1267.67     1257.23     25.09 o 
  -3   2  11     4220.01     4116.71     64.02 o 
  -2   2  11     3497.44     3157.25     49.97 o 
  -1   2  11      107.05      146.09      7.33 o 
   0   2  11     1453.67     1291.28     25.24 o 
   1   2  11     2176.97     1934.90     32.03 o 
   2   2  11      117.85      111.44      7.88 o 
   3   2  11     1637.91     1598.03     37.42 o 
   4   2  11      724.98      761.55     24.33 o 
   5   2  11      553.40      536.39     30.50 o 
   6   2  11      581.35      600.34     29.06 o 
   7   2  11       71.88       71.34     17.98 o 
   8   2  11       97.43       70.14     23.89 o 
  -9   3  11      466.24      522.81     27.53 o 
  -8   3  11      207.63      260.37     21.22 o 
  -7   3  11      315.47      340.78     25.21 o 
  -6   3  11     4012.31     3917.83     81.73 o 
  -5   3  11       23.52       23.49      9.54 o 
  -4   3  11     4987.83     4842.43     83.45 o 
  -3   3  11     2695.49     2680.97     44.54 o 
  -2   3  11     2417.31     2505.78     41.47 o 
  -1   3  11    10143.14    10002.26    144.34 o 
   0   3  11      367.91      292.43      9.73 o 
   1   3  11     2770.63     2811.50     44.88 o 
   2   3  11     2672.27     2675.22     52.41 o 
   3   3  11        5.43      -10.16      6.77 o 
   4   3  11     1471.93     1409.19     47.62 o 
   5   3  11      839.41      850.45     55.89 o 
   6   3  11       31.38       32.18     19.70 o 
   7   3  11      495.65      439.24    130.37 o 
   8   3  11      151.84      107.45     26.14 o 
  -9   4  11        1.24        4.52     14.31 o 
  -8   4  11        1.26       -2.57     12.42 o 
  -7   4  11      292.41      295.22     21.17 o 
  -6   4  11      352.78      352.07     31.81 o 
  -5   4  11      295.55      320.98     28.89 o 
  -4   4  11       92.12      118.99     17.06 o 
  -3   4  11        6.01        2.46      7.62 o 
  -2   4  11      194.63      185.34      9.55 o 
  -1   4  11      370.66      393.06     12.01 o 
   0   4  11      158.17      185.37      9.07 o 
   1   4  11     2223.45     2432.14     42.95 o 
   2   4  11       21.34       29.27      7.15 o 
   3   4  11       26.29       33.95      9.19 o 
   4   4  11       54.54       42.13     13.72 o 
   5   4  11        0.20      -16.02     14.90 o 
   6   4  11      142.60      134.17     38.72 o 
   7   4  11       13.35       20.71     19.87 o 
  -8   5  11       13.92       21.32     14.06 o 
  -7   5  11       69.42       92.80     16.02 o 
  -6   5  11      573.40      524.57     24.07 o 
  -5   5  11        4.25       25.38     10.92 o 
  -4   5  11     3538.48     3415.37     72.27 o 
  -3   5  11       18.35       40.88     10.14 o 
  -2   5  11      115.28      128.83     10.65 o 
  -1   5  11      934.42      862.18     22.11 o 
   0   5  11       86.02       80.14      7.83 o 
   1   5  11     1477.60     1359.09     29.48 o 
   2   5  11      349.30      363.21     15.95 o 
   3   5  11        6.48        1.16     11.04 o 
   4   5  11      202.86      197.13     25.55 o 
   5   5  11       29.30       14.15     19.65 o 
   6   5  11        7.38      -17.33     18.58 o 
   7   5  11       59.35       58.90     27.09 o 
  -8   6  11      129.11      122.53     19.57 o 
  -7   6  11      154.90      147.86     18.95 o 
  -6   6  11       11.96       13.87     12.12 o 
  -5   6  11     1702.01     1621.76     68.25 o 
  -4   6  11      463.10      461.64     21.81 o 
  -3   6  11      149.02      167.35     15.08 o 
  -2   6  11     1447.45     1498.18     39.89 o 
  -1   6  11      242.05      232.55     13.72 o 
   0   6  11       23.38       21.84      8.17 o 
   1   6  11      826.14      850.85     22.78 o 
   2   6  11      437.28      483.09     23.77 o 
   3   6  11     1071.06     1142.29     46.30 o 
   4   6  11      311.74      335.24     40.99 o 
   5   6  11        1.60       -9.57     18.87 o 
   6   6  11      195.70      233.13     94.53 o 
  -7   7  11      244.24      228.46     23.78 o 
  -6   7  11      493.04      528.12     48.92 o 
  -5   7  11        3.04      -11.59     11.80 o 
  -4   7  11      392.85      374.27     35.67 o 
  -3   7  11     1409.51     1368.98     48.28 o 
  -2   7  11      190.82      204.34     24.15 o 
  -1   7  11      955.01      967.96     29.54 o 
   0   7  11      214.79      259.52     17.30 o 
   1   7  11        4.66       -9.12     11.33 o 
   2   7  11      395.25      417.71     59.11 o 
   3   7  11      176.04      210.61     20.80 o 
   4   7  11       25.97       18.03     20.17 o 
   5   7  11      529.97      412.73     49.84 o 
   6   7  11        1.96       -8.15     23.51 o 
  -6   8  11       52.70       69.48     17.37 o 
  -5   8  11      444.71      452.42     26.76 o 
  -4   8  11      214.18      225.77     20.88 o 
  -3   8  11      104.39      124.38     16.73 o 
  -2   8  11      585.01      475.40    102.77 o 
  -1   8  11      177.56      201.47     25.04 o 
   0   8  11      337.49      407.32     42.22 o 
   1   8  11      251.42      309.55     24.13 o 
   2   8  11      477.62      510.63     36.65 o 
   3   8  11      140.24      176.78     28.26 o 
   4   8  11       15.87       14.42     33.78 o 
   5   8  11       40.60       49.02     24.83 o 
  -5   9  11        0.84      -14.26     14.27 o 
  -4   9  11       22.73       14.30     17.25 o 
  -3   9  11      186.43      236.51     25.16 o 
  -2   9  11      142.72       95.53     23.54 o 
  -1   9  11        1.21       28.22     19.87 o 
   0   9  11        0.88        3.49     28.42 o 
   1   9  11        7.94      -14.42     26.36 o 
   2   9  11        0.16       -5.29     20.23 o 
   3   9  11       19.27        1.52     22.04 o 
   4   9  11      224.55       92.27     41.19 o 
  -3  10  11       66.83       92.71     26.21 o 
  -2  10  11      337.94      324.21     54.99 o 
  -1  10  11       86.82       87.34     26.06 o 
   0  10  11      643.61      653.56     40.50 o 
   1  10  11      133.59      267.74     45.72 o 
   2  10  11       16.51       18.95     30.48 o 
  -9   0  12      364.54      458.87     54.78 o 
  -8   0  12      183.62      210.49     37.48 o 
  -7   0  12     1017.99     1026.66     35.83 o 
  -6   0  12      236.95      268.66     23.91 o 
  -5   0  12     2407.53     2370.74     59.55 o 
  -4   0  12      529.17      423.81     18.57 o 
  -3   0  12      696.64      790.92     25.16 o 
  -2   0  12      130.76       93.53      9.61 o 
  -1   0  12     5962.37     5803.34    121.25 o 
   0   0  12      590.29      598.56     18.83 o 
   1   0  12     8247.21     8219.74    167.38 o 
   2   0  12     3085.62     2989.10     93.71 o 
   3   0  12      786.38      832.86     34.44 o 
   4   0  12     1615.79     1630.93     91.44 o 
   5   0  12      527.29      546.00     52.11 o 
   6   0  12      112.90      107.38     21.12 o 
   7   0  12      319.71      359.60     45.72 o 
   8   0  12        1.68      -19.36     28.83 o 
  -9   1  12       39.16       67.55     32.95 o 
  -8   1  12      331.83      386.39     27.82 o 
  -7   1  12       32.69       51.19     10.77 o 
  -6   1  12        4.34       -4.27      6.71 o 
  -5   1  12     1665.90     1605.53     34.19 o 
  -4   1  12        2.62        3.51      5.09 o 
  -3   1  12     1129.90     1091.73     22.22 o 
  -2   1  12      279.77      225.63      9.01 o 
  -1   1  12      514.71      592.23     13.75 o 
   0   1  12     2584.14     2584.71     45.39 o 
   1   1  12      787.57      736.57     15.23 o 
   2   1  12      456.57      476.01     16.41 o 
   3   1  12     2568.53     2627.55     55.69 o 
   4   1  12      363.17      410.83     19.20 o 
   5   1  12      142.01      159.99     15.59 o 
   6   1  12      325.99      310.68     22.12 o 
   7   1  12        6.26        3.24     14.85 o 
   8   1  12       67.76       89.17     24.00 o 
  -9   2  12       43.38       64.22     18.22 o 
  -8   2  12      416.42      334.15     43.28 o 
  -7   2  12        5.77       16.51     11.14 o 
  -6   2  12      232.38      233.22     17.24 o 
  -5   2  12      972.07      915.58     21.44 o 
  -4   2  12       53.17       65.32      7.16 o 
  -3   2  12     1604.69     1540.23     28.65 o 
  -2   2  12      104.98      140.73      8.00 o 
  -1   2  12      576.34      597.05     14.07 o 
   0   2  12       67.19       87.91      6.30 o 
   1   2  12      301.21      326.34      9.94 o 
   2   2  12      968.29     1032.59     23.01 o 
   3   2  12      628.87      650.05     21.27 o 
   4   2  12       37.81       50.63     10.51 o 
   5   2  12      181.23      192.12     16.44 o 
   6   2  12      122.01      131.42     18.38 o 
   7   2  12       23.61       17.67     14.82 o 
   8   2  12        0.43        5.56     23.68 o 
  -9   3  12      106.24      137.76     19.14 o 
  -8   3  12      101.64      112.71     17.02 o 
  -7   3  12        3.01        5.99     11.28 o 
  -6   3  12      155.76      214.30     17.01 o 
  -5   3  12      567.69      564.88     22.06 o 
  -4   3  12      178.17      198.91     11.01 o 
  -3   3  12      784.94      730.57     17.49 o 
  -2   3  12      796.40      762.88     17.50 o 
  -1   3  12      186.16      229.52      9.59 o 
   0   3  12        7.53       -1.79      4.37 o 
   1   3  12      365.72      384.61     11.49 o 
   2   3  12      217.05      241.13     11.55 o 
   3   3  12      114.29      133.49     12.03 o 
   4   3  12       36.97       44.72     10.50 o 
   5   3  12       96.78      117.26     16.77 o 
   6   3  12      238.87      263.97     29.28 o 
   7   3  12        3.40        6.03     22.45 o 
  -8   4  12       99.83      115.38     21.34 o 
  -7   4  12      735.03      721.40     28.51 o 
  -6   4  12     1361.51     1324.75     51.24 o 
  -5   4  12        2.38      -13.30      8.86 o 
  -4   4  12     1126.97     1110.27     31.71 o 
  -3   4  12     3668.22     3573.22     63.92 o 
  -2   4  12        5.88       -7.79      5.19 o 
  -1   4  12     2854.71     2725.10     45.18 o 
   0   4  12      380.70      394.28     13.54 o 
   1   4  12      377.73      394.48     12.38 o 
   2   4  12     1523.86     1533.86     34.76 o 
   3   4  12      143.55      132.24     14.93 o 
   4   4  12      906.74      894.38     53.34 o 
   5   4  12      817.02      687.89     59.32 o 
   6   4  12       18.31       -4.12     20.68 o 
   7   4  12      334.26      296.83     36.03 o 
  -8   5  12      537.26      583.00     30.21 o 
  -7   5  12      152.31      168.01     30.26 o 
  -6   5  12      334.67      335.90     25.74 o 
  -5   5  12     1838.01     1771.43     45.85 o 
  -4   5  12      269.77      276.47     18.16 o 
  -3   5  12      771.76      781.75     25.64 o 
  -2   5  12      232.59      232.87     12.91 o 
  -1   5  12       84.45       94.16      9.75 o 
   0   5  12      686.91      752.66     20.08 o 
   1   5  12      449.59      476.43     16.39 o 
   2   5  12      282.11      310.77     14.34 o 
   3   5  12     1921.61     1921.56     80.94 o 
   4   5  12       40.33       25.69     17.91 o 
   5   5  12      430.79      378.28    155.91 o 
   6   5  12      240.37      195.97     32.13 o 
   7   5  12        0.52       -0.83     23.27 o 
  -8   6  12        7.70        7.06     14.75 o 
  -7   6  12      312.02      350.07     32.40 o 
  -6   6  12      110.79       91.10     16.28 o 
  -5   6  12        6.98       16.05     12.22 o 
  -4   6  12      486.65      515.39     22.94 o 
  -3   6  12       22.45       20.45     10.84 o 
  -2   6  12       24.59       22.01     10.34 o 
  -1   6  12        2.65        4.87      7.71 o 
   0   6  12      620.25      645.38     19.80 o 
   1   6  12      229.39      230.45     12.98 o 
   2   6  12        2.11       -3.40     11.32 o 
   3   6  12       64.17       83.93     27.39 o 
   4   6  12      303.43      376.55     33.01 o 
   5   6  12        4.77      -18.65     17.44 o 
   6   6  12       13.62       -8.56     18.21 o 
  -7   7  12        0.66       -0.64     14.58 o 
  -6   7  12      102.10      110.08     17.60 o 
  -5   7  12      124.38      149.54     17.93 o 
  -4   7  12      119.32      144.56     17.06 o 
  -3   7  12      511.51      481.23     33.27 o 
  -2   7  12        0.04       -4.66     10.38 o 
  -1   7  12      102.36      120.62     15.34 o 
   0   7  12      124.43      105.16     18.01 o 
   1   7  12      508.00      503.81     24.85 o 
   2   7  12      284.25      338.59     58.49 o 
   3   7  12       34.34       47.47     19.89 o 
   4   7  12       17.95        1.38     19.24 o 
   5   7  12       62.26       42.85     24.05 o 
  -6   8  12       33.13       44.51     16.83 o 
  -5   8  12      214.68      237.16     22.08 o 
  -4   8  12      527.18      558.61     27.24 o 
  -3   8  12       53.40       56.72     14.81 o 
  -2   8  12      660.90      746.45     49.43 o 
  -1   8  12      513.74      600.28     36.19 o 
   0   8  12       44.61       45.67     18.69 o 
   1   8  12      125.67      136.86     25.59 o 
   2   8  12        7.99       21.51     20.12 o 
   3   8  12       68.04       63.84     23.62 o 
   4   8  12       61.81       36.25     37.07 o 
  -5   9  12      135.28      133.14     19.73 o 
  -4   9  12       18.35       20.70     17.83 o 
  -3   9  12      657.51      703.69     60.34 o 
  -2   9  12      836.83      797.87     43.04 o 
  -1   9  12        3.86      -11.74     17.83 o 
   0   9  12     1280.74     1347.05     56.74 o 
   1   9  12      391.83      250.44     44.90 o 
   2   9  12      206.62      140.87     39.96 o 
   3   9  12       42.45       47.83     39.34 o 
  -2  10  12      139.48      143.13     34.81 o 
  -1  10  12      658.55      608.64     78.26 o 
   0  10  12      210.66      224.60     53.75 o 
   1  10  12      105.16       91.44     37.90 o 
  -9   1  13      179.01      205.52     23.84 o 
  -8   1  13      106.03       92.38     15.39 o 
  -7   1  13     1092.30     1173.51     31.33 o 
  -6   1  13        1.03        5.55      7.57 o 
  -5   1  13      530.21      518.67     17.07 o 
  -4   1  13      768.18      756.11     18.56 o 
  -3   1  13       73.55       67.86      8.90 o 
  -2   1  13     4253.18     4218.89     65.37 o 
  -1   1  13     3439.14     3407.16     53.32 o 
   0   1  13      763.21      805.42     18.77 o 
   1   1  13     1633.05     1565.22     37.92 o 
   2   1  13     2157.37     2234.14     47.77 o 
   3   1  13      239.39      270.45     15.55 o 
   4   1  13     1700.85     1781.67     48.95 o 
   5   1  13        4.35       10.36     10.99 o 
   6   1  13      240.78      227.92     19.50 o 
   7   1  13      200.41      236.92     22.89 o 
   8   1  13        7.75        4.83     21.75 o 
  -9   2  13      236.19      248.08     35.12 o 
  -8   2  13      217.05      239.20     32.82 o 
  -7   2  13       90.28       94.42     14.54 o 
  -6   2  13       74.74       73.96     12.57 o 
  -5   2  13     1166.14     1200.25     25.97 o 
  -4   2  13       45.99       34.98      6.75 o 
  -3   2  13     4397.97     4284.62     67.26 o 
  -2   2  13      309.85      278.17     10.32 o 
  -1   2  13     1304.59     1278.52     32.11 o 
   0   2  13     5861.79     5767.03    126.34 o 
   1   2  13     1033.74     1043.45     20.40 o 
   2   2  13      876.29      899.09     36.09 o 
   3   2  13     2110.72     2188.09     67.12 o 
   4   2  13        3.83       -3.80      8.98 o 
   5   2  13      711.36      703.92     42.15 o 
   6   2  13      221.73      268.50     27.69 o 
   7   2  13       24.36       21.13     17.61 o 
  -9   3  13      120.99      137.26     19.14 o 
  -8   3  13      110.04       76.89     15.34 o 
  -7   3  13      252.00      302.87     21.09 o 
  -6   3  13       39.98       19.69     11.05 o 
  -5   3  13        2.30        2.07      9.04 o 
  -4   3  13        7.73       10.11      5.98 o 
  -3   3  13        7.35        4.14      5.55 o 
  -2   3  13     1064.36     1024.29     21.62 o 
  -1   3  13     1084.71     1002.04     24.56 o 
   0   3  13      347.05      337.15     14.71 o 
   1   3  13     2858.90     2968.68     61.07 o 
   2   3  13      368.76      379.33     13.92 o 
   3   3  13        1.87       -6.76      7.98 o 
   4   3  13       97.15      107.40     16.71 o 
   5   3  13      161.75      194.24     19.68 o 
   6   3  13      203.87      211.61     22.15 o 
   7   3  13      230.25      203.32     32.18 o 
  -8   4  13      115.99      150.24     21.20 o 
  -7   4  13      206.85      183.93     19.92 o 
  -6   4  13      142.09      168.01     16.60 o 
  -5   4  13      198.04      164.86     15.75 o 
  -4   4  13      461.64      426.68     28.00 o 
  -3   4  13        2.43        1.79      6.83 o 
  -2   4  13      213.45      195.88     18.61 o 
  -1   4  13      181.80      183.21      9.98 o 
   0   4  13      902.34      893.60     19.86 o 
   1   4  13      385.34      421.19     14.55 o 
   2   4  13      214.12      231.56     19.77 o 
   3   4  13        1.63        1.25      8.84 o 
   4   4  13        4.96       -0.47     11.59 o 
   5   4  13      156.33      157.00     43.04 o 
   6   4  13       10.91       -8.02     18.24 o 
   7   4  13        8.62       32.02     21.17 o 
  -8   5  13       46.16       43.78     16.11 o 
  -7   5  13       45.30       42.24     14.57 o 
  -6   5  13       10.47       10.51     12.78 o 
  -5   5  13      158.92      168.26     16.61 o 
  -4   5  13        5.36        7.79      9.92 o 
  -3   5  13      134.76      102.34     12.90 o 
  -2   5  13     1516.62     1490.94     33.04 o 
  -1   5  13      181.49      182.47     13.47 o 
   0   5  13       24.88       23.82      6.97 o 
   1   5  13        6.60        0.04      7.50 o 
   2   5  13        5.31       -1.76      7.71 o 
   3   5  13       70.73      100.65     20.07 o 
   4   5  13       80.88       79.91     21.82 o 
   5   5  13       32.25       35.38     20.70 o 
   6   5  13       32.48       45.18     24.60 o 
  -7   6  13       53.99       62.89     16.66 o 
  -6   6  13      824.94      770.06     30.37 o 
  -5   6  13      478.49      438.47     27.29 o 
  -4   6  13      312.06      315.09     29.66 o 
  -3   6  13      253.02      229.18     17.40 o 
  -2   6  13       36.20       40.64     11.09 o 
  -1   6  13       41.58       33.33      9.03 o 
   0   6  13      157.87      186.80     13.00 o 
   1   6  13       83.39      103.62     11.30 o 
   2   6  13      967.07      996.56     36.57 o 
   3   6  13      623.97      618.69     49.43 o 
   4   6  13        0.31        1.46     19.00 o 
   5   6  13      509.51      448.27    100.71 o 
   6   6  13      257.50      284.37     79.91 o 
  -7   7  13      401.21      364.45     48.28 o 
  -6   7  13      342.66      362.21     25.80 o 
  -5   7  13      369.58      330.60     34.41 o 
  -4   7  13     1377.86     1316.17     39.57 o 
  -3   7  13      437.38      412.91     21.78 o 
  -2   7  13     1450.41     1522.46     57.24 o 
  -1   7  13      465.58      463.97     20.63 o 
   0   7  13      422.99      382.85     26.87 o 
   1   7  13      444.68      399.50    114.31 o 
   2   7  13      248.04      334.30     32.40 o 
   3   7  13      218.10      208.45     41.81 o 
   4   7  13     1017.48     1056.59     52.06 o 
   5   7  13      100.44      105.61     25.58 o 
  -6   8  13       40.68       48.42     16.77 o 
  -5   8  13      396.56      396.40     41.20 o 
  -4   8  13       81.65       73.04     16.24 o 
  -3   8  13      253.30      240.10     27.60 o 
  -2   8  13      505.90      501.40     28.29 o 
  -1   8  13      186.79      239.31     26.89 o 
   0   8  13      288.78      341.10     43.46 o 
   1   8  13       39.15       18.14     20.07 o 
   2   8  13      420.36      443.64     38.93 o 
   3   8  13       42.48       45.31     35.84 o 
   4   8  13       72.52       55.61     39.13 o 
  -4   9  13        2.18       -7.37     16.79 o 
  -3   9  13        5.03       -2.82     16.17 o 
  -2   9  13       69.16       86.21     23.63 o 
  -1   9  13       45.96       56.61     22.66 o 
   0   9  13        9.71       20.82     18.99 o 
   1   9  13        0.42        4.53     26.77 o 
   2   9  13       19.55       40.37     33.78 o 
   3   9  13       20.69      -14.83     32.54 o 
  -2  10  13      131.34      110.76     33.78 o 
  -1  10  13      104.69      128.49     28.40 o 
   0  10  13      180.86      149.70     28.85 o 
  -9   0  14      472.37      420.15     56.02 o 
  -8   0  14        2.81        5.77     22.66 o 
  -7   0  14      673.83      630.59     28.00 o 
  -6   0  14        7.33        6.64     10.86 o 
  -5   0  14     1329.58     1400.28     41.25 o 
  -4   0  14     2300.39     2213.53     55.97 o 
  -3   0  14     1028.52     1074.12     32.18 o 
  -2   0  14     2861.88     2920.79     67.45 o 
  -1   0  14     5483.00     5536.57    117.37 o 
   0   0  14      574.24      583.62     19.69 o 
   1   0  14     5239.19     5140.68    108.94 o 
   2   0  14      922.17      902.48     54.17 o 
   3   0  14      621.03      669.47     43.87 o 
   4   0  14     1677.73     1668.21     59.70 o 
   5   0  14      498.31      493.80     61.37 o 
   6   0  14      462.00      497.35     35.69 o 
   7   0  14       82.77       92.68     34.19 o 
  -9   1  14       17.13       24.06     16.72 o 
  -8   1  14       13.41        2.72     14.26 o 
  -7   1  14        7.75       15.57      9.68 o 
  -6   1  14      413.25      454.38     17.35 o 
  -5   1  14      174.94      190.35     12.37 o 
  -4   1  14     1808.17     1751.26     38.22 o 
  -3   1  14     2434.03     2404.60     41.53 o 
  -2   1  14      979.28     1032.31     21.50 o 
  -1   1  14     1402.94     1389.79     41.07 o 
   0   1  14     1096.53     1117.04     24.03 o 
   1   1  14       43.60       40.32      8.11 o 
   2   1  14     1733.69     1730.79     39.65 o 
   3   1  14      655.96      661.90     26.16 o 
   4   1  14      289.70      298.26     18.78 o 
   5   1  14      498.27      492.08     22.55 o 
   6   1  14       75.05       86.80     15.24 o 
   7   1  14        2.75       18.35     17.23 o 
  -9   2  14       14.74        4.54     15.82 o 
  -8   2  14       95.80      120.12     16.60 o 
  -7   2  14      399.53      398.21     27.29 o 
  -6   2  14      410.66      429.99     21.03 o 
  -5   2  14      426.37      425.19     14.75 o 
  -4   2  14       64.67       63.35      7.80 o 
  -3   2  14      819.35      799.28     23.15 o 
  -2   2  14      646.86      606.14     17.53 o 
  -1   2  14        0.09       -0.01      4.75 o 
   0   2  14     2066.13     2030.10     51.00 o 
   1   2  14      123.30      135.30      9.41 o 
   2   2  14      157.63      208.13     13.39 o 
   3   2  14      586.93      561.41     20.93 o 
   4   2  14       49.77       67.43     12.09 o 
   5   2  14       15.30       32.81     11.92 o 
   6   2  14       40.17       58.39     17.25 o 
   7   2  14       17.24        0.28     15.59 o 
  -9   3  14      119.22      122.69     19.19 o 
  -8   3  14        2.88       -2.65     12.78 o 
  -7   3  14       51.30       68.62     14.50 o 
  -6   3  14      119.64      169.96     19.75 o 
  -5   3  14      343.15      360.98     23.48 o 
  -4   3  14       19.58       17.72      6.63 o 
  -3   3  14      676.40      634.86     16.92 o 
  -2   3  14      104.72      109.23      8.52 o 
  -1   3  14      807.37      799.88     18.37 o 
   0   3  14      715.75      749.19     17.49 o 
   1   3  14      244.09      266.91     13.26 o 
   2   3  14      640.89      624.58     21.06 o 
   3   3  14       28.40       24.55     10.08 o 
   4   3  14       17.40       26.19     10.78 o 
   5   3  14      193.16      212.43     20.79 o 
   6   3  14       53.29       68.75     16.99 o 
   7   3  14        8.83       47.97     22.21 o 
  -8   4  14      450.24      473.27     50.06 o 
  -7   4  14      293.43      304.32     22.04 o 
  -6   4  14       67.31       61.05     13.67 o 
  -5   4  14      277.48      353.18     20.64 o 
  -4   4  14      184.95      208.37     16.09 o 
  -3   4  14       94.39       97.24     11.70 o 
  -2   4  14     2244.96     2160.53     63.95 o 
  -1   4  14      265.81      261.18     18.02 o 
   0   4  14     2250.47     2274.92     46.64 o 
   1   4  14     1701.33     1823.57     37.35 o 
   2   4  14       19.04       31.15      9.90 o 
   3   4  14     1201.01     1223.12     33.69 o 
   4   4  14      674.03      722.05     30.00 o 
   5   4  14       67.49       97.81     22.63 o 
   6   4  14      542.97      599.74     57.67 o 
   7   4  14      171.86      162.60     31.89 o 
  -8   5  14      276.47      315.28     24.69 o 
  -7   5  14       30.84       21.41     14.37 o 
  -6   5  14      482.72      519.13     25.41 o 
  -5   5  14      269.90      248.47     19.45 o 
  -4   5  14      594.22      547.54     22.93 o 
  -3   5  14      218.71      254.05     34.93 o 
  -2   5  14       90.29      102.74     10.73 o 
  -1   5  14      294.63      331.15     14.88 o 
   0   5  14     1262.69     1290.44     29.39 o 
   1   5  14      162.41      161.39     12.18 o 
   2   5  14      910.31      959.61     34.00 o 
   3   5  14     1624.77     1612.95    108.54 o 
   4   5  14      226.73      179.62     26.63 o 
   5   5  14      552.05      557.27     41.11 o 
   6   5  14      268.83      300.71     40.78 o 
  -7   6  14       93.44      112.68     20.98 o 
  -6   6  14      140.41      142.84     27.20 o 
  -5   6  14       42.65       55.57     13.56 o 
  -4   6  14      519.86      519.44     23.50 o 
  -3   6  14       73.09       75.02     16.47 o 
  -2   6  14      120.49      101.31     13.46 o 
  -1   6  14      110.26      110.83     12.03 o 
   0   6  14       63.32       58.50      9.98 o 
   1   6  14       80.32       87.13     11.41 o 
   2   6  14       56.49       65.19     15.49 o 
   3   6  14       26.58        1.47     17.51 o 
   4   6  14      121.64      154.70     27.31 o 
   5   6  14       25.89       10.99     22.67 o 
   6   6  14      107.30      124.66     51.90 o 
  -6   7  14       13.50       -5.30     13.60 o 
  -5   7  14        3.13       -2.85     12.81 o 
  -4   7  14        8.35       13.55     12.81 o 
  -3   7  14        3.95      -13.32     11.09 o 
  -2   7  14        4.31        2.15     11.22 o 
  -1   7  14      139.74      139.36     14.72 o 
   0   7  14       57.46       56.40     12.80 o 
   1   7  14      332.45      337.65     31.17 o 
   2   7  14        0.09      -10.00     17.22 o 
   3   7  14      311.17      323.30     32.44 o 
   4   7  14       76.97       84.54     25.09 o 
   5   7  14       95.29       87.92     46.34 o 
  -5   8  14      110.91       93.15     18.04 o 
  -4   8  14      238.78      239.25     21.62 o 
  -3   8  14       14.64       10.28     12.97 o 
  -2   8  14      377.59      300.68     30.10 o 
  -1   8  14      100.26      102.93     17.67 o 
   0   8  14       93.89       73.64     20.67 o 
   1   8  14      273.33      263.36     93.71 o 
   2   8  14      106.12      134.56     47.78 o 
   3   8  14       84.35        5.77     32.13 o 
   4   8  14      156.73      147.05     44.90 o 
  -4   9  14      113.67      139.82     40.82 o 
  -3   9  14      463.45      514.80     42.87 o 
  -2   9  14        0.59      -10.91     19.98 o 
  -1   9  14      452.43      438.37     35.03 o 
   0   9  14      729.06      826.71     67.14 o 
   1   9  14      221.72      244.68     47.78 o 
   2   9  14      709.98      819.70     66.32 o 
  -9   1  15       36.49       47.29     18.20 o 
  -8   1  15      138.16      175.51     25.23 o 
  -7   1  15       11.89       19.89     10.23 o 
  -6   1  15       32.79       53.92      9.73 o 
  -5   1  15      423.91      416.06     15.97 o 
  -4   1  15        3.96        2.87      6.25 o 
  -3   1  15     2320.82     2331.22     40.88 o 
  -2   1  15       43.49       37.40      8.35 o 
  -1   1  15      226.35      248.72     11.34 o 
   0   1  15     1653.96     1551.83     31.22 o 
   1   1  15       25.58       26.70      6.61 o 
   2   1  15      351.16      383.33     16.49 o 
   3   1  15      646.85      613.73     25.39 o 
   4   1  15       39.47       47.73     11.90 o 
   5   1  15      359.04      306.65     31.27 o 
   6   1  15       16.43        5.58     15.65 o 
   7   1  15       73.71       61.43     18.29 o 
  -9   2  15       28.75       57.64     18.87 o 
  -8   2  15       12.53        6.88     12.93 o 
  -7   2  15        7.62       11.81     11.64 o 
  -6   2  15      609.99      656.08     25.35 o 
  -5   2  15      395.66      376.72     14.50 o 
  -4   2  15     1234.56     1152.12     25.15 o 
  -3   2  15     2222.03     2146.98     38.51 o 
  -2   2  15       95.07      102.64      8.20 o 
  -1   2  15     4412.73     4304.52    115.38 o 
   0   2  15     2154.57     2133.34     55.08 o 
   1   2  15      403.63      398.26     14.09 o 
   2   2  15     2995.06     3049.57     74.14 o 
   3   2  15      360.51      332.03     21.17 o 
   4   2  15      990.02      983.82     46.43 o 
   5   2  15      198.12      240.61     19.19 o 
   6   2  15       55.81       60.73     17.88 o 
   7   2  15      102.60      116.14     21.87 o 
  -8   3  15      241.97      248.98     41.62 o 
  -7   3  15      390.31      371.73     48.57 o 
  -6   3  15      168.40      168.61     19.14 o 
  -5   3  15      271.23      268.53     21.28 o 
  -4   3  15      945.95      983.17     22.95 o 
  -3   3  15       40.93       42.15      7.40 o 
  -2   3  15     4689.36     4489.84     87.07 o 
  -1   3  15     1496.36     1477.23     32.71 o 
   0   3  15     1474.91     1515.01     28.74 o 
   1   3  15     5201.91     5271.99    150.88 o 
   2   3  15       83.28       95.39     11.87 o 
   3   3  15      327.85      381.10     18.77 o 
   4   3  15     1851.65     1777.34     74.65 o 
   5   3  15       20.67       19.91     14.92 o 
   6   3  15      951.03      969.67     64.88 o 
   7   3  15      120.93      133.59     30.87 o 
  -8   4  15       29.30       34.73     15.05 o 
  -7   4  15      233.08      247.32     36.95 o 
  -6   4  15      296.97      321.83     21.71 o 
  -5   4  15      657.54      615.85     24.66 o 
  -4   4  15       40.05       55.01     11.53 o 
  -3   4  15       19.14       17.97      8.11 o 
  -2   4  15      712.29      701.63     23.17 o 
  -1   4  15       41.36       45.72      7.64 o 
   0   4  15      197.61      237.40     16.37 o 
   1   4  15        0.60        1.56      7.51 o 
   2   4  15      141.27      155.67     13.79 o 
   3   4  15       26.54       25.44     10.74 o 
   4   4  15        2.44        2.62     13.67 o 
   5   4  15      116.17      122.74     26.30 o 
   6   4  15        4.66        1.73     18.82 o 
  -8   5  15       74.40       97.42     18.76 o 
  -7   5  15       46.20       46.99     15.05 o 
  -6   5  15       21.84       33.72     13.72 o 
  -5   5  15       39.41       50.52     13.47 o 
  -4   5  15       94.56      118.38     16.34 o 
  -3   5  15      265.12      255.74     24.38 o 
  -2   5  15      458.51      435.04     16.91 o 
  -1   5  15      510.38      518.40     23.29 o 
   0   5  15      117.92      122.39     10.06 o 
   1   5  15      306.10      355.05     15.94 o 
   2   5  15       26.33       28.22     11.16 o 
   3   5  15      405.25      342.25    105.86 o 
   4   5  15      134.86      118.99     24.21 o 
   5   5  15       57.89       61.96     22.07 o 
   6   5  15      179.41      198.42     50.25 o 
  -7   6  15      157.89      167.45     20.70 o 
  -6   6  15      461.31      456.69     27.68 o 
  -5   6  15      119.59      148.18     18.18 o 
  -4   6  15      582.29      580.47     25.06 o 
  -3   6  15       87.11      115.63     15.76 o 
  -2   6  15       76.23       96.62     13.37 o 
  -1   6  15      351.41      366.24     16.67 o 
   0   6  15       27.36       25.97      9.70 o 
   1   6  15      171.65      196.46     18.07 o 
   2   6  15      507.40      444.49    166.82 o 
   3   6  15       52.46       72.84     22.07 o 
   4   6  15      153.35      151.22     25.61 o 
   5   6  15      407.75      377.14     36.45 o 
  -6   7  15        3.91        4.98     14.50 o 
  -5   7  15      395.27      368.44     36.45 o 
  -4   7  15      167.43      183.61     19.00 o 
  -3   7  15      285.33      317.60     23.85 o 
  -2   7  15      863.41      895.73     30.15 o 
  -1   7  15       27.48       35.02     11.80 o 
   0   7  15      484.76      514.66     22.47 o 
   1   7  15      354.14      300.41     70.44 o 
   2   7  15       82.04       73.32     33.36 o 
   3   7  15      480.81      495.54     37.41 o 
   4   7  15      283.02      294.71     34.29 o 
   5   7  15       47.49       31.13     23.24 o 
  -5   8  15       73.35       63.85     17.00 o 
  -4   8  15       69.87       81.80     17.03 o 
  -3   8  15      310.94      246.13     29.37 o 
  -2   8  15       11.98       -2.56     15.07 o 
  -1   8  15      316.91      316.24     35.56 o 
   0   8  15      300.24      404.50     51.49 o 
   1   8  15       77.46       89.89     23.86 o 
   2   8  15      693.75      711.78     64.67 o 
   3   8  15       11.91        4.53     34.19 o 
  -4   9  15        1.96      -13.68     17.14 o 
  -3   9  15        0.73      -12.07     16.51 o 
  -2   9  15       13.50        3.21     20.39 o 
  -1   9  15        3.28      -14.31     18.31 o 
   0   9  15        3.50       30.89     33.36 o 
   1   9  15       24.16       29.66     32.13 o 
  -9   0  16        3.56        6.59     31.31 o 
  -8   0  16      364.27      441.98     52.72 o 
  -7   0  16      301.98      388.04     24.65 o 
  -6   0  16     1274.42     1262.49     48.15 o 
  -5   0  16     3231.45     3241.77    109.41 o 
  -4   0  16       29.53       25.81     10.28 o 
  -3   0  16     2207.79     2091.23     57.49 o 
  -2   0  16     8086.43     7894.49    181.99 o 
  -1   0  16      156.20      166.84     15.82 o 
   0   0  16     8697.63     8756.49    180.85 o 
   1   0  16     1112.66     1064.34     56.64 o 
   2   0  16     1364.92     1386.33     49.29 o 
   3   0  16     2122.45     2265.64    121.72 o 
   4   0  16      868.67      886.43     41.41 o 
   5   0  16      761.76      791.00     63.85 o 
   6   0  16      439.63      415.71     63.02 o 
   7   0  16       60.06       79.09     32.95 o 
  -9   1  16       14.66       33.59     17.39 o 
  -8   1  16       21.03        9.38     16.33 o 
  -7   1  16      177.42      208.41     15.95 o 
  -6   1  16      443.92      407.99     24.12 o 
  -5   1  16      155.10      161.41     12.36 o 
  -4   1  16     1646.03     1604.11     31.99 o 
  -3   1  16     1280.96     1331.29     27.29 o 
  -2   1  16      457.76      451.11     14.15 o 
  -1   1  16     2060.75     2049.64     51.29 o 
   0   1  16      114.14      137.40      8.52 o 
   1   1  16      666.74      703.68     21.70 o 
   2   1  16     1976.02     1966.80     46.08 o 
   3   1  16       37.42       46.52     10.82 o 
   4   1  16      239.68      294.42     19.39 o 
   5   1  16       88.09       95.19     15.61 o 
   6   1  16       87.78       80.80     18.66 o 
   7   1  16       61.21       65.76     20.54 o 
  -9   2  16       53.41       30.88     17.76 o 
  -8   2  16        9.74        9.03     13.25 o 
  -7   2  16      265.98      263.48     20.54 o 
  -6   2  16       37.79       29.72     12.02 o 
  -5   2  16       20.37       32.81      8.23 o 
  -4   2  16        4.36        9.32      6.89 o 
  -3   2  16        7.41        4.25      6.25 o 
  -2   2  16       96.91       96.59      8.55 o 
  -1   2  16      246.69      264.48     16.39 o 
   0   2  16      242.47      247.29     19.25 o 
   1   2  16       11.80       20.09      8.75 o 
   2   2  16      464.20      480.95     19.14 o 
   3   2  16        4.58        9.63      9.86 o 
   4   2  16       50.12       45.22     12.25 o 
   5   2  16      165.96      164.41     17.18 o 
   6   2  16       26.22        7.75     16.38 o 
   7   2  16        9.97        3.94     16.76 o 
  -8   3  16        0.37        6.73     13.57 o 
  -7   3  16        1.96       -7.89     11.80 o 
  -6   3  16       77.19       78.56     14.41 o 
  -5   3  16        0.26       -1.02      9.71 o 
  -4   3  16      100.30      108.82      9.68 o 
  -3   3  16      478.16      430.32     14.60 o 
  -2   3  16      625.01      610.79     16.94 o 
  -1   3  16      720.65      695.10     18.45 o 
   0   3  16       12.34       11.11      6.27 o 
   1   3  16      972.82      974.51     29.77 o 
   2   3  16      119.71      131.31     13.05 o 
   3   3  16      132.65      128.05     13.77 o 
   4   3  16       89.03      138.66     15.52 o 
   5   3  16       14.69       25.50     15.59 o 
   6   3  16       22.01       45.42     21.17 o 
  -8   4  16      229.67      276.77     23.95 o 
  -7   4  16        2.08       -1.91     12.63 o 
  -6   4  16       57.16       66.55     15.16 o 
  -5   4  16      243.78      234.45     21.86 o 
  -4   4  16       51.99       50.08     11.65 o 
  -3   4  16      581.35      579.09     19.23 o 
  -2   4  16      253.35      232.81     17.01 o 
  -1   4  16        2.84       -9.60      6.40 o 
   0   4  16      497.09      493.48     17.68 o 
   1   4  16      266.43      309.81     15.55 o 
   2   4  16       12.19       14.54     10.28 o 
   3   4  16      252.87      313.74     23.15 o 
   4   4  16      381.99      397.59     25.60 o 
   5   4  16      105.33      114.85     23.95 o 
   6   4  16      170.29      202.93     68.58 o 
  -7   5  16      256.07      288.28     23.72 o 
  -6   5  16      385.25      435.09     26.22 o 
  -5   5  16       37.71       37.35     13.14 o 
  -4   5  16     1734.11     1737.64     48.10 o 
  -3   5  16      110.96      103.28     13.67 o 
  -2   5  16      195.48      203.18     13.89 o 
  -1   5  16      808.26      803.03     25.36 o 
   0   5  16      182.53      173.67     13.18 o 
   1   5  16      193.55      246.29     14.76 o 
   2   5  16     1702.75     1732.15     69.44 o 
   3   5  16        3.75        2.40     17.70 o 
   4   5  16      876.72      956.99     76.62 o 
   5   5  16      233.23      178.05     30.06 o 
   6   5  16        0.98       13.87     21.64 o 
  -7   6  16       13.03        7.27     14.69 o 
  -6   6  16       38.57       35.21     14.78 o 
  -5   6  16      436.91      409.98     43.22 o 
  -4   6  16        4.55       -2.46     11.81 o 
  -3   6  16      158.01      173.55     22.06 o 
  -2   6  16      941.86      946.84     30.11 o 
  -1   6  16        1.34        6.32      8.93 o 
   0   6  16     1164.72     1127.70     76.73 o 
   1   6  16       41.56       40.84     12.49 o 
   2   6  16      132.00      167.11     24.51 o 
   3   6  16      686.53      645.72     39.53 o 
   4   6  16       25.41       -0.43     20.52 o 
   5   6  16       65.62       58.45     26.62 o 
  -6   7  16       69.31       57.38     16.58 o 
  -5   7  16       10.93       23.74     14.66 o 
  -4   7  16       88.60       85.61     15.99 o 
  -3   7  16        3.07       -6.71     11.98 o 
  -2   7  16      105.92      113.64     15.40 o 
  -1   7  16       12.58       31.42     12.20 o 
   0   7  16       22.56       23.11     15.38 o 
   1   7  16        0.34       -6.47     18.19 o 
   2   7  16       32.96       14.00     30.48 o 
   3   7  16       44.87       47.78     36.25 o 
   4   7  16       26.96       29.67     23.46 o 
  -5   8  16      150.14      151.97     20.28 o 
  -4   8  16       60.92       43.69     15.88 o 
  -3   8  16      206.02      179.14     19.27 o 
  -2   8  16      534.26      524.05     39.39 o 
  -1   8  16        1.05       -5.79     13.68 o 
   0   8  16     1021.32     1084.97     74.97 o 
   1   8  16      393.27      399.55     53.14 o 
   2   8  16       59.14       53.14     37.07 o 
   3   8  16      195.61      163.53     46.13 o 
  -3   9  16       50.54       47.34     18.80 o 
  -2   9  16       40.90       28.56     23.25 o 
  -1   9  16      528.03      549.34     39.49 o 
   0   9  16      119.59      114.92     39.13 o 
   1   9  16      218.49      147.46     43.66 o 
  -8   1  17      234.48      251.76     53.19 o 
  -7   1  17      152.07      176.61     15.94 o 
  -6   1  17      129.14      129.02     12.34 o 
  -5   1  17     1409.50     1393.18     33.01 o 
  -4   1  17       44.89       43.00      8.28 o 
  -3   1  17     1629.37     1611.35     31.77 o 
  -2   1  17     1373.55     1381.61     27.86 o 
  -1   1  17       41.41       64.90      8.61 o 
   0   1  17     2054.21     1892.76     52.68 o 
   1   1  17     1311.62     1337.33     33.59 o 
   2   1  17        5.06        3.52      8.75 o 
   3   1  17     1569.67     1627.51     66.77 o 
   4   1  17      621.00      602.73     24.63 o 
   5   1  17      308.99      297.73     28.12 o 
   6   1  17      342.80      378.20     28.71 o 
   7   1  17       18.35        3.59     18.34 o 
  -8   2  17       35.71       47.03     14.75 o 
  -7   2  17      512.73      539.18     25.15 o 
  -6   2  17      258.76      282.86     20.17 o 
  -5   2  17      203.71      230.07     13.33 o 
  -4   2  17     2041.77     1955.39     38.44 o 
  -3   2  17        1.06       -7.97      6.39 o 
  -2   2  17     2331.96     2269.64     40.31 o 
  -1   2  17     1714.22     1706.33     46.21 o 
   0   2  17       24.28       25.71      7.71 o 
   1   2  17     2391.22     2461.21     87.81 o 
   2   2  17      919.73      956.09     50.06 o 
   3   2  17      261.44      263.12     17.84 o 
   4   2  17        8.04       11.29     11.48 o 
   5   2  17       66.99       77.88     15.65 o 
   6   2  17       33.13       -0.95     16.64 o 
  -8   3  17      279.97      311.80     27.94 o 
  -7   3  17       15.57       12.96     12.53 o 
  -6   3  17      796.89      817.77     29.90 o 
  -5   3  17       48.65       46.05     13.85 o 
  -4   3  17      289.64      317.48     14.17 o 
  -3   3  17      898.25      865.39     30.95 o 
  -2   3  17      219.44      224.21     13.77 o 
  -1   3  17     1657.73     1588.29     49.06 o 
   0   3  17     2300.16     2350.69     75.25 o 
   1   3  17      110.55      114.56     12.42 o 
   2   3  17       96.93      118.31     13.21 o 
   3   3  17      108.92      128.58     14.47 o 
   4   3  17        0.49       -5.78     11.58 o 
   5   3  17      170.24      184.28     22.13 o 
   6   3  17      143.44      101.41     21.35 o 
  -8   4  17        3.54       10.70     15.12 o 
  -7   4  17      189.38      155.30     18.87 o 
  -6   4  17       46.10       74.02     14.94 o 
  -5   4  17        2.29       -1.31     11.04 o 
  -4   4  17       55.64       43.26     12.84 o 
  -3   4  17       16.47       25.78      9.49 o 
  -2   4  17      356.79      336.92     13.82 o 
  -1   4  17       96.70       83.19      9.35 o 
   0   4  17      511.50      466.73     19.89 o 
   1   4  17      327.34      342.06     39.66 o 
   2   4  17      678.15      637.40     26.69 o 
   3   4  17      129.83      124.66     15.04 o 
   4   4  17      179.68      189.85     20.67 o 
   5   4  17        0.18        0.21     21.55 o 
   6   4  17      207.87      177.91     29.59 o 
  -7   5  17       37.51       37.34     15.00 o 
  -6   5  17      197.79      212.87     22.65 o 
  -5   5  17       42.08       60.14     14.49 o 
  -4   5  17      403.20      426.97     29.01 o 
  -3   5  17       95.97      124.05     14.62 o 
  -2   5  17        9.59        4.69      8.92 o 
  -1   5  17      423.77      381.04     27.10 o 
   0   5  17        1.04       -0.35      8.91 o 
   1   5  17      676.67      607.03     34.01 o 
   2   5  17      159.42      183.98     31.99 o 
   3   5  17       13.02       14.68     18.88 o 
   4   5  17       68.43      113.83     25.82 o 
   5   5  17       76.11       77.00     26.57 o 
  -7   6  17      131.70       79.75     23.66 o 
  -6   6  17      147.20       98.57     24.44 o 
  -5   6  17      224.75      260.99     24.69 o 
  -4   6  17      643.54      636.38     26.68 o 
  -3   6  17      132.38      119.56     15.57 o 
  -2   6  17      317.27      334.57     28.24 o 
  -1   6  17      423.49      428.76     18.70 o 
   0   6  17       22.89       20.91     11.78 o 
   1   6  17      402.23      423.01     21.74 o 
   2   6  17      608.45      678.30     39.04 o 
   3   6  17      167.81      196.58     64.67 o 
   4   6  17      817.93      782.09     71.88 o 
   5   6  17       87.13       76.43     26.98 o 
  -6   7  17       58.84       22.45     15.81 o 
  -5   7  17      142.98      142.47     27.59 o 
  -4   7  17       79.73       79.66     16.28 o 
  -3   7  17      354.91      357.07     36.86 o 
  -2   7  17      732.38      675.77     39.00 o 
  -1   7  17        0.96      -12.28     10.85 o 
   0   7  17      642.95      651.38     31.70 o 
   1   7  17      247.06      275.72     55.81 o 
   2   7  17      276.23      300.28     50.25 o 
   3   7  17      464.08      404.08     58.49 o 
   4   7  17       66.84       79.70     26.62 o 
  -4   8  17      121.13      135.99     18.92 o 
  -3   8  17        1.57       -3.68     13.02 o 
  -2   8  17      152.30       97.13     19.72 o 
  -1   8  17       80.51       89.83     22.85 o 
   0   8  17        0.98       25.95     31.31 o 
   1   8  17      239.60      266.92     46.96 o 
   2   8  17       27.25       -8.24     32.95 o 
   3   8  17       16.91        5.35     37.48 o 
  -2   9  17        2.65        8.37     20.32 o 
  -1   9  17       73.52       60.14     39.54 o 
   0   9  17        5.27      -37.90     32.95 o 
  -8   0  18       86.59      148.70     35.84 o 
  -7   0  18       97.02      102.85     17.19 o 
  -6   0  18      431.16      508.56     25.70 o 
  -5   0  18        4.37        5.16     10.77 o 
  -4   0  18      526.82      523.49     24.07 o 
  -3   0  18     1603.26     1612.98     45.54 o 
  -2   0  18      504.87      450.76     20.85 o 
  -1   0  18      287.67      267.08     17.74 o 
   0   0  18      293.32      257.78     21.17 o 
   1   0  18      125.82      129.83     17.58 o 
   2   0  18     2926.91     2835.96     86.70 o 
   3   0  18      395.22      421.56     28.56 o 
   4   0  18      111.89      135.83     22.92 o 
   5   0  18      468.56      570.50     50.25 o 
   6   0  18       22.52       34.42     22.86 o 
  -8   1  18       59.15       73.73     24.17 o 
  -7   1  18      176.64      199.64     24.59 o 
  -6   1  18        5.33       13.08      9.57 o 
  -5   1  18     1155.70     1145.35     29.47 o 
  -4   1  18     1563.42     1615.34     36.04 o 
  -3   1  18       17.68       23.74      7.81 o 
  -2   1  18     1592.73     1600.89     34.48 o 
  -1   1  18     1876.03     1832.02     37.43 o 
   0   1  18      246.60      264.85     13.20 o 
   1   1  18      721.32      725.03     25.66 o 
   2   1  18        2.00       -1.53      9.19 o 
   3   1  18      201.51      237.85     17.53 o 
   4   1  18        2.87       -4.61     11.57 o 
   5   1  18        2.40       -7.65     12.95 o 
   6   1  18      159.84      194.69     24.05 o 
  -8   2  18       23.31       31.27     20.99 o 
  -7   2  18        0.60        8.87     12.75 o 
  -6   2  18      225.26      231.73     19.62 o 
  -5   2  18      152.80      161.81     12.24 o 
  -4   2  18      346.87      371.19     15.34 o 
  -3   2  18     1248.41     1178.19     28.25 o 
  -2   2  18     1798.59     1737.31     33.37 o 
  -1   2  18      430.75      460.22     14.82 o 
   0   2  18     1638.43     1600.91     34.22 o 
   1   2  18       94.34      118.17     17.94 o 
   2   2  18     1192.48     1192.16     46.73 o 
   3   2  18       10.49       11.96     11.61 o 
   4   2  18      980.05      966.42     32.18 o 
   5   2  18       22.87       10.68     15.28 o 
   6   2  18       13.18        6.38     16.34 o 
  -8   3  18       41.98       40.87     15.38 o 
  -7   3  18      321.80      292.52     24.55 o 
  -6   3  18       42.51       45.82     13.39 o 
  -5   3  18       71.45       79.32     13.82 o 
  -4   3  18      521.60      522.95     18.97 o 
  -3   3  18        4.65        7.87      7.34 o 
  -2   3  18      533.81      525.62     16.40 o 
  -1   3  18      136.90      170.05     12.58 o 
   0   3  18      474.29      495.24     20.81 o 
   1   3  18     1740.00     1756.91     52.62 o 
   2   3  18        1.92       14.64     10.62 o 
   3   3  18       58.65       29.30     12.41 o 
   4   3  18       85.32      115.60     16.05 o 
   5   3  18       85.84       67.29     18.30 o 
   6   3  18       13.66        8.19     19.86 o 
  -8   4  18      301.56      299.67     69.32 o 
  -7   4  18        8.86       15.93     16.35 o 
  -6   4  18     1196.10     1216.59     43.88 o 
  -5   4  18      586.44      566.15     27.59 o 
  -4   4  18      247.31      232.83     18.26 o 
  -3   4  18     2220.55     2241.44     49.32 o 
  -2   4  18      267.41      314.94     17.28 o 
  -1   4  18     2143.53     1994.15     69.20 o 
   0   4  18     2028.94     2062.46     71.71 o 
   1   4  18        6.62       17.78     10.49 o 
   2   4  18     1851.94     1948.27    158.27 o 
   3   4  18     1109.62     1150.08     48.28 o 
   4   4  18      193.66      184.94     21.44 o 
   5   4  18      345.61      331.84     52.72 o 
  -7   5  18       99.46       88.11     21.64 o 
  -6   5  18       18.97        9.22     13.69 o 
  -5   5  18      494.36      551.04     25.29 o 
  -4   5  18      285.12      283.17     24.14 o 
  -3   5  18      168.01      200.39     17.31 o 
  -2   5  18      110.91      117.30     12.92 o 
  -1   5  18      114.21      101.75     11.78 o 
   0   5  18        2.01       -1.89      9.27 o 
   1   5  18      640.59      666.88     39.18 o 
   2   5  18      262.81      264.33     19.03 o 
   3   5  18      257.01      282.43     53.55 o 
   4   5  18      124.13      191.90     29.80 o 
   5   5  18       50.00       17.85     24.58 o 
  -6   6  18        1.81        6.75     13.99 o 
  -5   6  18        0.51      -17.12     12.95 o 
  -4   6  18        7.11        9.15     12.74 o 
  -3   6  18        1.33        0.61     11.64 o 
  -2   6  18      267.35      208.72     19.23 o 
  -1   6  18       77.11       83.42     12.19 o 
   0   6  18       42.39       35.75     13.36 o 
   1   6  18        5.17       15.56     14.03 o 
   2   6  18        2.15       11.11     19.10 o 
   3   6  18       34.57       12.80     21.58 o 
   4   6  18        0.53       -2.74     22.29 o 
  -5   7  18        1.55      -11.26     13.77 o 
  -4   7  18       95.16       86.32     17.19 o 
  -3   7  18       77.38       83.00     15.80 o 
  -2   7  18       73.89       37.32     14.06 o 
  -1   7  18       94.76       79.57     17.87 o 
   0   7  18        8.13       -0.27     15.48 o 
   1   7  18        1.34        9.89     30.48 o 
   2   7  18        0.06      -22.24     29.66 o 
   3   7  18        0.80      -18.54     32.13 o 
  -4   8  18        4.75       -2.08     14.78 o 
  -3   8  18       37.55       35.24     15.18 o 
  -2   8  18        7.09       -5.56     15.84 o 
  -1   8  18      208.73      164.76     44.07 o 
   0   8  18      226.46      195.66     45.72 o 
   2   8  18      156.60      202.25     48.19 o 
  -8   1  19       53.01       80.48     19.89 o 
  -7   1  19      161.06      176.93     17.77 o 
  -6   1  19     1197.13     1192.93     31.53 o 
  -5   1  19        2.79        4.90      8.63 o 
  -4   1  19     1862.43     1847.52     59.47 o 
  -3   1  19      322.31      332.87     26.23 o 
  -2   1  19     1065.05     1020.95     38.95 o 
  -1   1  19      848.63      878.96     23.34 o 
   0   1  19      674.45      638.61     21.93 o 
   1   1  19       17.90       14.17      9.38 o 
   2   1  19       92.98       71.77     12.43 o 
   3   1  19      150.57      159.69     16.31 o 
   4   1  19      140.30      131.86     17.03 o 
   5   1  19      185.97      219.64     20.66 o 
   6   1  19        0.92       24.49     17.87 o 
  -8   2  19      238.06      283.14     35.79 o 
  -7   2  19      326.71      346.02     23.63 o 
  -6   2  19        3.17        3.91     11.50 o 
  -5   2  19     1054.44     1042.92     26.07 o 
  -4   2  19      287.15      288.07     14.75 o 
  -3   2  19       55.29       50.07      8.83 o 
  -2   2  19      187.29      188.66     11.71 o 
  -1   2  19      741.70      708.85     18.68 o 
   0   2  19      170.79      184.12     26.34 o 
   1   2  19     1166.66     1168.50     32.42 o 
   2   2  19       79.77       87.47     13.03 o 
   3   2  19      143.18      162.03     16.70 o 
   4   2  19       64.07       96.73     15.64 o 
   5   2  19        7.15       -7.38     16.36 o 
   6   2  19      285.84      292.75     28.54 o 
  -8   3  19       70.89       43.31     16.77 o 
  -7   3  19      204.77      228.33     33.00 o 
  -6   3  19      159.82      198.36     19.91 o 
  -5   3  19      311.72      316.32     27.17 o 
  -4   3  19      140.56      157.65     13.40 o 
  -3   3  19     1774.25     1651.15     56.40 o 
  -2   3  19      663.81      629.99     22.28 o 
  -1   3  19      431.49      404.00     16.11 o 
   0   3  19      820.62      804.81     33.45 o 
   1   3  19        1.40       -4.22      9.87 o 
   2   3  19      307.13      334.88     19.43 o 
   3   3  19      198.79      180.02     24.91 o 
   4   3  19      218.13      176.39     21.38 o 
   5   3  19       80.79       87.14     19.88 o 
  -7   4  19      157.93      187.49     22.77 o 
  -6   4  19        3.22        8.27     12.83 o 
  -5   4  19      231.50      250.65     24.38 o 
  -4   4  19      819.37      775.76     27.98 o 
  -3   4  19      189.33      217.96     23.43 o 
  -2   4  19      166.02      178.49     12.59 o 
  -1   4  19        9.71       11.79      7.97 o 
   0   4  19       50.03       50.25     10.73 o 
   1   4  19      146.11      172.99     15.91 o 
   2   4  19       58.54       77.31     14.10 o 
   3   4  19       26.53       41.36     13.99 o 
   4   4  19       81.77       40.99     18.01 o 
   5   4  19      133.61      104.17     28.08 o 
  -7   5  19        7.90       13.88     14.31 o 
  -6   5  19       37.34       31.44     14.45 o 
  -5   5  19        8.76       24.84     13.99 o 
  -4   5  19        0.74      -11.71     11.26 o 
  -3   5  19       39.22       28.04     12.15 o 
  -2   5  19        5.77       10.07      9.87 o 
  -1   5  19      132.97       92.01     14.22 o 
   0   5  19       27.57       23.90     10.87 o 
   1   5  19       67.08       67.91     13.54 o 
   2   5  19       62.81       60.30     14.69 o 
   3   5  19      155.47      169.86     40.99 o 
   4   5  19        3.88        4.61     21.58 o 
   5   5  19       40.75       45.95     24.25 o 
  -6   6  19       19.88       26.47     15.15 o 
  -5   6  19      514.27      458.06     40.60 o 
  -4   6  19       79.36       99.67     16.49 o 
  -3   6  19      598.05      553.55     29.80 o 
  -2   6  19      840.54      918.86     58.15 o 
  -1   6  19       24.53       22.04     13.10 o 
   0   6  19      680.84      654.06     33.99 o 
   1   6  19      653.51      597.00     29.05 o 
   2   6  19        8.60       19.64     20.48 o 
   3   6  19      221.86      222.98     81.56 o 
   4   6  19      214.57      208.67     32.95 o 
  -5   7  19        9.06       -5.29     13.82 o 
  -4   7  19      250.47      330.08     27.90 o 
  -3   7  19      436.91      408.83     33.42 o 
  -2   7  19       26.40       32.30     13.99 o 
  -1   7  19      891.19      871.41     64.22 o 
   0   7  19      397.18      529.65     37.97 o 
   1   7  19      169.03      147.05     40.37 o 
   2   7  19      591.39      364.95     55.61 o 
   3   7  19       53.24       80.73     40.37 o 
  -3   8  19        1.61       -0.80     13.89 o 
  -2   8  19       67.55       63.99     19.61 o 
  -1   8  19       42.67       58.08     37.07 o 
   0   8  19        1.29       17.30     33.36 o 
  -8   0  20       50.86      114.92     35.84 o 
  -7   0  20      570.25      602.52     39.32 o 
  -6   0  20      718.64      771.75     32.65 o 
  -5   0  20       40.23       49.70     14.04 o 
  -4   0  20     1897.46     1897.82    121.62 o 
  -3   0  20     2088.49     2107.35     63.49 o 
  -2   0  20      852.44      846.55     30.52 o 
  -1   0  20       65.31       63.39     12.43 o 
   0   0  20       44.07       43.78     16.68 o 
   1   0  20        4.62        7.36     13.81 o 
   2   0  20      633.27      695.47     89.59 o 
   3   0  20       24.14       21.78     17.29 o 
   4   0  20     1156.52     1148.83    103.80 o 
   5   0  20      539.86      564.81     40.67 o 
   6   0  20        0.05       11.40     21.37 o 
  -8   1  20      173.69      267.27     27.74 o 
  -7   1  20       84.95      102.53     16.48 o 
  -6   1  20      145.94      159.37     16.51 o 
  -5   1  20      741.92      748.55     26.68 o 
  -4   1  20       32.62       45.25     10.18 o 
  -3   1  20       19.22        6.31      8.73 o 
  -2   1  20      163.88      172.89     17.41 o 
  -1   1  20      355.10      348.21     15.32 o 
   0   1  20      130.45      130.15     13.20 o 
   1   1  20       11.49       11.05      9.66 o 
   2   1  20      364.28      370.14     20.75 o 
   3   1  20      394.46      431.42     22.27 o 
   4   1  20      102.36      118.72     17.05 o 
   5   1  20      200.50      195.79     25.68 o 
   6   1  20      194.52      227.57     29.86 o 
  -8   2  20       23.78       33.13     15.54 o 
  -7   2  20        0.08       -6.59     12.91 o 
  -6   2  20        5.85        0.29     12.33 o 
  -5   2  20        4.95        2.80      8.42 o 
  -4   2  20       86.67       74.03     13.82 o 
  -3   2  20       65.35       42.44      8.90 o 
  -2   2  20      826.93      741.36     25.54 o 
  -1   2  20       19.93       26.49      9.73 o 
   0   2  20       48.88       45.37     11.12 o 
   1   2  20       36.01       55.10     11.88 o 
   2   2  20        0.22        0.43     11.16 o 
   3   2  20      437.32      410.47     28.66 o 
   4   2  20       29.94       45.26     16.89 o 
   5   2  20        2.70        3.46     17.20 o 
  -7   3  20        0.68        4.71     13.94 o 
  -6   3  20      216.69      254.83     21.01 o 
  -5   3  20       14.44        9.37     11.84 o 
  -4   3  20      145.03      140.70     18.44 o 
  -3   3  20      120.37      112.69     13.02 o 
  -2   3  20        3.19        5.16      7.78 o 
  -1   3  20       36.14        8.60      9.25 o 
   0   3  20      438.43      375.59     48.16 o 
   1   3  20      404.27      418.80     23.54 o 
   2   3  20       10.41        3.51     11.71 o 
   3   3  20       38.88       43.26     14.31 o 
   4   3  20       82.78       76.46     18.00 o 
   5   3  20       43.31       17.41     20.36 o 
  -7   4  20      102.17      118.97     18.49 o 
  -6   4  20       39.67       52.30     15.88 o 
  -5   4  20       19.87       31.16     13.68 o 
  -4   4  20      220.14      255.50     33.77 o 
  -3   4  20       90.50       81.65     12.07 o 
  -2   4  20      268.57      260.51     14.49 o 
  -1   4  20      790.68      767.02     36.05 o 
   0   4  20       72.79       69.84     13.29 o 
   1   4  20      181.09      221.47     18.05 o 
   2   4  20      522.32      507.39     23.54 o 
   3   4  20        4.72       -2.56     12.76 o 
   4   4  20      124.76      121.81     20.74 o 
   5   4  20       28.03       57.80     26.09 o 
  -6   5  20       10.91       16.37     14.68 o 
  -5   5  20     1040.58      955.06     60.25 o 
  -4   5  20       68.19       61.63     14.90 o 
  -3   5  20      374.76      356.85     46.97 o 
  -2   5  20     1115.18     1026.05     28.50 o 
  -1   5  20        3.24        3.59     11.60 o 
   0   5  20     1078.42     1048.42     57.58 o 
   1   5  20      344.68      318.75     37.16 o 
   2   5  20       46.14       16.62     13.63 o 
   3   5  20      174.02      187.25     29.39 o 
   4   5  20       57.07       47.74     25.18 o 
  -6   6  20       96.98       88.39     18.17 o 
  -5   6  20       12.55        5.64     14.13 o 
  -4   6  20       26.33       25.97     14.29 o 
  -3   6  20      326.24      285.78     48.04 o 
  -2   6  20        6.66       15.84     12.36 o 
  -1   6  20      494.95      516.72     27.90 o 
   0   6  20       54.31       89.87     15.84 o 
   1   6  20        5.77        0.14     14.41 o 
   2   6  20      223.12      239.35     30.25 o 
   3   6  20        0.66      -11.20     21.27 o 
  -5   7  20       35.66       29.31     16.38 o 
  -4   7  20       15.22       16.69     14.74 o 
  -3   7  20        1.58        7.78     13.81 o 
  -2   7  20      151.67      189.28     20.99 o 
  -1   7  20        0.89      -24.28     16.19 o 
   0   7  20      149.52      135.11     40.37 o 
   1   7  20       16.47       40.78     35.42 o 
   2   7  20        0.50        2.47     34.60 o 
  -2   8  20        1.16       -8.86     21.63 o 
  -1   8  20      257.00      320.05     51.90 o 
   0   8  20      172.17      180.01     47.37 o 
  -8   1  21        0.29        0.39     16.48 o 
  -7   1  21       41.16       73.95     15.74 o 
  -6   1  21      182.49      193.24     18.08 o 
  -5   1  21        4.43       -0.71      9.16 o 
  -4   1  21      113.47      117.14     15.38 o 
  -3   1  21        1.01      -10.29      8.53 o 
  -2   1  21        1.34       -7.03      8.24 o 
  -1   1  21       18.41       24.76      9.32 o 
   0   1  21       51.44       65.24     11.94 o 
   1   1  21       55.97       74.78     12.91 o 
   2   1  21      290.74      290.08     20.99 o 
   3   1  21        0.05       14.07     12.79 o 
   4   1  21       22.52       30.97     14.86 o 
   5   1  21      134.99      185.43     21.58 o 
  -7   2  21       19.43        6.90     13.13 o 
  -6   2  21      627.44      693.63     32.11 o 
  -5   2  21      272.79      287.53     20.63 o 
  -4   2  21      107.05      100.98     11.42 o 
  -3   2  21       50.12       49.44     10.13 o 
  -2   2  21      253.42      254.19     17.38 o 
  -1   2  21      141.37      162.25     13.48 o 
   0   2  21     1446.32     1386.73     36.89 o 
   1   2  21      123.50      134.52     22.54 o 
   2   2  21      519.55      502.68     25.63 o 
   3   2  21      892.43      895.85     31.24 o 
   4   2  21       14.09        6.22     13.97 o 
   5   2  21      269.89      290.56     26.21 o 
  -7   3  21      400.00      438.41     34.90 o 
  -6   3  21       85.44      126.33     17.75 o 
  -5   3  21       39.72       16.11     12.94 o 
  -4   3  21      516.47      545.49     23.41 o 
  -3   3  21      236.44      236.59     17.72 o 
  -2   3  21      993.09     1003.92     24.82 o 
  -1   3  21      293.42      284.65     23.19 o 
   0   3  21       85.14       95.56     13.89 o 
   1   3  21     1188.82     1134.28     41.50 o 
   2   3  21      566.35      616.27     46.79 o 
   3   3  21       78.96       80.30     18.91 o 
   4   3  21      459.25      422.28     34.84 o 
   5   3  21       79.73       66.59     19.60 o 
  -7   4  21      200.82      189.06     20.91 o 
  -6   4  21      121.52      105.47     17.26 o 
  -5   4  21      233.33      221.21     20.27 o 
  -4   4  21      491.85      432.72     25.33 o 
  -3   4  21       33.26       41.05     11.33 o 
  -2   4  21       52.42       43.76     10.89 o 
  -1   4  21       10.28        4.14      9.97 o 
   0   4  21       57.96       47.51     13.09 o 
   1   4  21       35.58       20.38     12.81 o 
   2   4  21        1.19        1.41     13.10 o 
   3   4  21       25.85       33.95     14.92 o 
   4   4  21       65.13       36.03     21.51 o 
  -6   5  21        0.61       -8.63     13.63 o 
  -5   5  21       95.53      124.42     30.26 o 
  -4   5  21      344.07      345.29     40.22 o 
  -3   5  21       39.60       58.55     14.04 o 
  -2   5  21      389.54      335.28     30.44 o 
  -1   5  21      344.92      364.08     30.56 o 
   0   5  21       49.81       41.23     13.71 o 
   1   5  21        4.51       10.16     12.89 o 
   2   5  21      131.36      122.58     20.07 o 
   3   5  21       14.61       14.78     16.89 o 
   4   5  21       69.87       74.35     35.22 o 
  -5   6  21      103.14      112.59     19.14 o 
  -4   6  21       24.24       -0.21     13.40 o 
  -3   6  21      440.97      379.05     54.58 o 
  -2   6  21      498.07      416.54     40.17 o 
  -1   6  21        2.18      -18.00     12.00 o 
   0   6  21      154.97      157.54     20.67 o 
   1   6  21       84.34       61.04     17.91 o 
   2   6  21       11.78      -17.30     20.08 o 
   3   6  21       47.54       55.66     26.17 o 
  -4   7  21      101.72      104.70     18.85 o 
  -3   7  21        5.79       10.75     14.28 o 
  -2   7  21      106.40       73.84     19.61 o 
  -1   7  21      281.56      302.90     26.97 o 
   1   7  21      150.26      168.47     44.90 o 
   2   7  21       21.68       10.71     34.60 o 
  -7   0  22      122.12      116.16     32.95 o 
  -6   0  22       24.69       24.81     14.66 o 
  -5   0  22      183.65      223.61     28.63 o 
  -4   0  22      540.14      529.20     26.96 o 
  -3   0  22      353.53      372.30     29.31 o 
  -2   0  22     1731.02     1661.60     48.43 o 
  -1   0  22      253.87      323.62     44.69 o 
   0   0  22      571.02      596.73     35.63 o 
   1   0  22     1415.45     1370.50    125.84 o 
   2   0  22       18.83       21.81     25.33 o 
   3   0  22      475.07      434.68     34.04 o 
   4   0  22      318.80      353.88     66.11 o 
   5   0  22       15.46       14.51     23.54 o 
  -7   1  22       28.42        3.31     13.72 o 
  -6   1  22      102.47      101.31     15.98 o 
  -5   1  22       20.42       22.10     10.61 o 
  -4   1  22       44.49       47.18     11.29 o 
  -3   1  22      139.39      157.49     14.18 o 
  -2   1  22      112.87      114.81     15.72 o 
  -1   1  22      320.97      302.66     18.79 o 
   0   1  22      662.75      660.16     24.30 o 
   1   1  22       59.22       61.34     13.26 o 
   2   1  22      278.53      300.46     20.61 o 
   3   1  22      349.45      397.80     24.32 o 
   4   1  22       56.65       88.79     17.36 o 
   5   1  22      109.98      107.45     20.12 o 
  -7   2  22        0.30        8.95     13.85 o 
  -6   2  22       63.69       78.63     16.11 o 
  -5   2  22       71.19       70.49     11.50 o 
  -4   2  22       46.96       31.60     10.10 o 
  -3   2  22       60.76       63.09     10.60 o 
  -2   2  22       12.35       -5.12      7.92 o 
  -1   2  22       33.17       34.15     11.89 o 
   0   2  22       89.19       90.28     14.10 o 
   1   2  22        5.03       12.42     11.84 o 
   2   2  22       88.53       97.69     17.12 o 
   3   2  22       40.35       56.04     15.34 o 
   4   2  22        3.45        7.49     14.30 o 
   5   2  22       65.27       82.49     21.40 o 
  -7   3  22       67.59       81.79     17.94 o 
  -6   3  22      159.81      177.60     19.76 o 
  -5   3  22       12.57       -7.13     12.40 o 
  -4   3  22        0.58       -5.90     11.41 o 
  -3   3  22      201.41      223.87     21.09 o 
  -2   3  22      284.22      250.13     17.41 o 
  -1   3  22       38.96       14.61     11.76 o 
   0   3  22      434.88      413.49     34.56 o 
   1   3  22      128.44      137.93     16.22 o 
   2   3  22       79.48       95.58     15.94 o 
   3   3  22      274.60      251.16     21.20 o 
   4   3  22        7.88        1.56     17.74 o 
  -6   4  22       20.72        9.39     14.45 o 
  -5   4  22       84.62       61.13     15.72 o 
  -4   4  22      494.53      479.79     47.01 o 
  -3   4  22       40.91       59.90     12.23 o 
  -2   4  22      130.43      133.67     16.13 o 
  -1   4  22      695.59      694.45     35.47 o 
   0   4  22       67.19       75.89     14.42 o 
   1   4  22      378.04      378.51     47.09 o 
   2   4  22      187.56      179.31     18.82 o 
   3   4  22        2.84        1.76     16.82 o 
   4   4  22      235.26      211.63     25.27 o 
  -6   5  22      130.45      135.07     19.93 o 
  -5   5  22       59.94       56.60     15.68 o 
  -4   5  22      347.52      306.03     26.65 o 
  -3   5  22      570.95      575.34     26.87 o 
  -2   5  22       35.94       36.62     14.08 o 
  -1   5  22      695.41      620.37     33.89 o 
   0   5  22      144.49      129.69     24.79 o 
   1   5  22       45.04        9.45     13.99 o 
   2   5  22      187.30      208.03     23.34 o 
   3   5  22       26.09        7.77     21.34 o 
  -5   6  22      169.27      156.37     20.56 o 
  -4   6  22       38.21       13.90     14.91 o 
  -3   6  22       28.81       28.07     14.12 o 
  -2   6  22      505.37      520.29     38.63 o 
  -1   6  22       28.81       10.57     15.99 o 
   0   6  22      103.10       92.13     20.06 o 
   1   6  22       53.31       60.56     24.51 o 
   2   6  22        0.40      -30.65     33.98 o 
  -3   7  22        1.27       -9.81     14.09 o 
  -2   7  22       55.95       77.43     20.30 o 
  -1   7  22       78.37       73.47     19.58 o 
   1   7  22       82.46       32.13     35.01 o 
  -7   1  23       80.80       83.41     16.94 o 
  -6   1  23       29.59       25.87     12.11 o 
  -5   1  23       76.06       84.90     13.32 o 
  -4   1  23      436.21      452.11     27.00 o 
  -3   1  23       96.00       93.98     12.88 o 
  -2   1  23      907.20      961.49     27.43 o 
  -1   1  23      537.19      493.90     21.78 o 
   0   1  23      251.90      243.38     18.13 o 
   1   1  23      816.65      811.39     28.74 o 
   2   1  23        5.95       10.83     12.68 o 
   3   1  23      112.34      114.52     17.94 o 
   4   1  23      286.48      298.54     24.08 o 
  -7   2  23       71.81       65.37     17.29 o 
  -6   2  23      249.39      313.01     39.12 o 
  -5   2  23        7.31       -1.46     10.66 o 
  -4   2  23       79.85       80.65     15.03 o 
  -3   2  23      458.34      490.33     18.94 o 
  -2   2  23        7.23       -3.18     10.01 o 
  -1   2  23      475.57      454.51     21.88 o 
   0   2  23      338.13      322.80     29.47 o 
   1   2  23       27.65       25.16     13.17 o 
   2   2  23      785.44      764.39     28.99 o 
   3   2  23       57.01       47.80     15.77 o 
   4   2  23       74.60       60.80     17.36 o 
  -6   3  23       30.34       34.77     15.84 o 
  -5   3  23      254.45      231.06     28.30 o 
  -4   3  23       53.10       56.09     14.68 o 
  -3   3  23      379.92      326.16     24.42 o 
  -2   3  23       72.08       68.82     12.67 o 
  -1   3  23       13.23      -10.74     11.29 o 
   0   3  23      261.83      297.36     36.28 o 
   1   3  23      108.58      106.96     16.41 o 
   2   3  23        5.80        1.51     13.97 o 
   3   3  23      130.35      133.54     18.61 o 
   4   3  23      104.65      104.15     21.88 o 
  -6   4  23       72.22       65.97     16.55 o 
  -5   4  23       45.42       53.02     15.60 o 
  -4   4  23      136.47      119.31     17.16 o 
  -3   4  23       84.33       64.89     12.63 o 
  -2   4  23       38.82        8.32     12.78 o 
  -1   4  23       72.20       58.04     14.51 o 
   0   4  23       36.09       22.12     13.63 o 
   1   4  23       53.53       40.81     15.00 o 
   2   4  23       77.79       56.07     16.56 o 
   3   4  23       66.22       57.72     19.04 o 
  -5   5  23       48.10       29.97     15.56 o 
  -4   5  23       35.14       47.11     19.19 o 
  -3   5  23       31.10       16.60     14.01 o 
  -2   5  23       19.90       20.45     18.38 o 
  -1   5  23        7.61       -2.05     15.67 o 
   0   5  23        1.07       -0.87     15.28 o 
   1   5  23        1.66       -6.43     13.49 o 
   2   5  23        3.42       -1.89     23.15 o 
   3   5  23       13.24       30.09     27.39 o 
  -4   6  23      335.68      347.94     34.98 o 
  -3   6  23      431.12      416.22     31.66 o 
  -2   6  23       15.37      -11.61     15.82 o 
  -1   6  23      332.99      362.60     47.78 o 
   0   6  23      203.89      218.67     38.34 o 
   1   6  23        2.79       -5.67     19.39 o 
  -2   7  23      578.53      604.61     86.91 o 
  -1   7  23      226.23      204.31     45.31 o 
  -7   0  24        3.97        6.59     24.30 o 
  -6   0  24       49.80       23.86     15.84 o 
  -5   0  24      113.11      129.43     19.51 o 
  -4   0  24       88.59       63.90     16.33 o 
  -3   0  24      167.12      195.57     20.85 o 
  -2   0  24      546.69      482.08     31.31 o 
  -1   0  24      150.85      143.07     25.74 o 
   0   0  24      372.86      367.40     62.40 o 
   1   0  24      169.53      180.31     38.31 o 
   2   0  24       45.20       14.48     19.65 o 
   3   0  24      302.71      282.86     40.99 o 
   4   0  24      155.24      170.51     29.66 o 
  -7   1  24       20.43        8.06     14.74 o 
  -6   1  24       55.90       62.62     15.20 o 
  -5   1  24       18.24       16.48     11.29 o 
  -4   1  24      305.36      357.27     22.37 o 
  -3   1  24      112.25      108.55     13.69 o 
  -2   1  24      128.52      148.60     14.49 o 
  -1   1  24      474.46      514.58     22.85 o 
   0   1  24      123.32      115.73     15.57 o 
   1   1  24      112.27      135.48     20.32 o 
   2   1  24      293.76      291.59     25.03 o 
   3   1  24        7.32       -7.86     14.45 o 
   4   1  24      115.23      132.10     20.55 o 
  -6   2  24       97.94      102.86     17.90 o 
  -5   2  24       48.10       48.13     15.07 o 
  -4   2  24       77.72       71.11     15.72 o 
  -3   2  24      154.84      143.03     13.42 o 
  -2   2  24      202.94      199.32     15.86 o 
  -1   2  24       69.26       78.70     15.76 o 
   0   2  24      134.73      147.96     16.86 o 
   1   2  24       13.04        6.11     13.65 o 
   2   2  24      102.46      100.48     17.41 o 
   3   2  24       25.14       37.53     15.90 o 
   4   2  24        0.24        3.05     15.65 o 
  -6   3  24       20.02       13.92     14.67 o 
  -5   3  24        8.48        8.86     13.54 o 
  -4   3  24      177.64      219.80     20.46 o 
  -3   3  24       20.24       17.97     10.34 o 
  -2   3  24       15.22       11.26     11.13 o 
  -1   3  24       93.46      125.30     17.90 o 
   0   3  24       13.43       27.89     14.21 o 
   1   3  24      152.75      144.90     18.10 o 
   2   3  24       68.59       70.59     16.60 o 
   3   3  24        4.43        4.21     15.38 o 
  -5   4  24      522.46      524.64     28.42 o 
  -4   4  24       33.33       44.98     15.34 o 
  -3   4  24      292.36      322.68     22.29 o 
  -2   4  24      717.97      711.59     36.45 o 
  -1   4  24       12.87       18.17     14.13 o 
   0   4  24      850.50      840.87     49.17 o 
   1   4  24      189.41      155.39     18.73 o 
   2   4  24       88.22       79.68     19.44 o 
   3   4  24      299.38      293.27     59.91 o 
  -5   5  24        0.01      -12.42     13.73 o 
  -4   5  24      265.41      299.40     29.65 o 
  -3   5  24      365.01      344.03     43.96 o 
  -2   5  24       16.48       10.47     16.75 o 
  -1   5  24      311.05      340.98     27.96 o 
   0   5  24      146.09      138.71     55.70 o 
   1   5  24       40.59       30.79     15.68 o 
   2   5  24      252.30      233.36     47.53 o 
  -3   6  24        0.73       -8.29     16.71 o 
  -2   6  24       38.22       40.69     18.73 o 
  -1   6  24        5.33      -20.42     18.95 o 
   0   6  24        9.67       -2.74     17.27 o 
  -6   1  25      177.40      198.99     18.69 o 
  -5   1  25        5.54       -6.08      9.85 o 
  -4   1  25       41.64       36.89     11.21 o 
  -3   1  25      165.95      161.71     13.98 o 
  -2   1  25       25.70       28.40     13.39 o 
  -1   1  25      459.87      435.30     34.21 o 
   0   1  25       71.83       70.08     15.05 o 
   1   1  25       12.96      -12.30     12.74 o 
   2   1  25      113.13       98.14     17.48 o 
   3   1  25       19.42       -0.09     16.16 o 
  -6   2  25      182.94      223.84     23.72 o 
  -5   2  25       36.86       44.26     15.46 o 
  -4   2  25      527.45      518.93     23.12 o 
  -3   2  25      161.80      148.97     17.20 o 
  -2   2  25      291.87      290.64     32.88 o 
  -1   2  25      448.60      453.27     24.08 o 
   0   2  25       38.66       22.88     14.35 o 
   1   2  25      525.02      459.08     36.09 o 
   2   2  25      395.17      450.29     26.61 o 
   3   2  25        2.61       -8.47     15.26 o 
  -5   3  25      470.09      489.31     28.32 o 
  -4   3  25      106.83      114.06     17.12 o 
  -3   3  25      212.23      232.97     18.23 o 
  -2   3  25      371.84      341.83     29.37 o 
  -1   3  25        5.20       -8.27     15.52 o 
   0   3  25      555.85      554.43     46.51 o 
   1   3  25      270.78      291.50     47.03 o 
   2   3  25       11.58       16.63     15.22 o 
   3   3  25      472.66      512.98     47.15 o 
  -5   4  25        0.88      -18.23     13.11 o 
  -4   4  25       31.18       30.42     14.84 o 
  -3   4  25       36.81       38.54     17.40 o 
  -2   4  25        0.68        3.52     15.48 o 
  -1   4  25        1.60      -16.95     13.28 o 
   0   4  25       18.84        8.14     14.07 o 
   1   4  25       83.92       79.80     17.41 o 
   2   4  25        0.19        3.63     15.55 o 
  -4   5  25        4.80       -6.75     14.09 o 
  -3   5  25       60.35       76.67     20.20 o 
  -2   5  25      169.66      169.83     27.56 o 
  -1   5  25       32.49       15.17     17.85 o 
   0   5  25       28.96        9.87     17.42 o 
   1   5  25      166.00      160.28     20.78 o 
  -6   0  26      285.18      386.89     63.85 o 
  -5   0  26      380.70      426.13     36.69 o 
  -4   0  26      137.54      148.23     21.08 o 
  -3   0  26     1041.88     1052.91     47.17 o 
  -2   0  26      318.28      333.97     32.18 o 
  -1   0  26      449.68      420.92     34.73 o 
   0   0  26     1367.65     1246.30     54.48 o 
   1   0  26      134.40      121.16     25.47 o 
   2   0  26      353.84      175.06     41.60 o 
   3   0  26      277.90      193.41     30.84 o 
  -6   1  26       23.64       27.21     13.27 o 
  -5   1  26       88.68       94.57     13.96 o 
  -4   1  26      116.04      115.49     14.08 o 
  -3   1  26       21.55       26.13     12.73 o 
  -2   1  26      211.74      235.83     20.64 o 
  -1   1  26      238.96      273.09     21.27 o 
   0   1  26        0.16       -6.43     13.43 o 
   1   1  26      193.43      176.96     19.46 o 
   2   1  26      109.15      117.42     18.65 o 
   3   1  26        1.99      -16.71     15.59 o 
  -5   2  26      107.53       94.14     17.66 o 
  -4   2  26        0.03        3.12     10.60 o 
  -3   2  26       35.65       11.92     12.25 o 
  -2   2  26       24.67       23.57     14.10 o 
  -1   2  26       22.30       14.89     14.24 o 
   0   2  26       78.54       83.18     16.55 o 
   1   2  26        3.85       -4.22     14.37 o 
   2   2  26       84.30       83.78     18.17 o 
  -5   3  26       26.01       15.38     15.35 o 
  -4   3  26       91.01       72.10     16.36 o 
  -3   3  26        0.02      -16.56     11.04 o 
  -2   3  26        1.41       -2.33     12.86 o 
  -1   3  26       49.42       42.91     15.02 o 
   0   3  26        0.35      -19.19     12.80 o 
   1   3  26        6.37        3.52     14.94 o 
   2   3  26       26.42       14.14     16.56 o 
  -4   4  26       12.96        0.50     14.98 o 
  -3   4  26       86.20       87.01     20.32 o 
  -2   4  26       27.38        8.29     16.76 o 
  -1   4  26       24.40       13.08     14.74 o 
   0   4  26       14.42        4.28     15.64 o 
   1   4  26        4.95       12.61     16.17 o 
  -3   5  26        2.86       18.80     18.70 o 
  -2   5  26      447.13      414.29    116.57 o 
  -1   5  26      232.62      237.77     25.57 o 
   0   5  26       21.94       33.55     19.00 o 
  -5   1  27       48.81       35.99     12.62 o 
  -4   1  27       35.79       23.87     11.87 o 
  -3   1  27      154.73      173.51     20.84 o 
  -2   1  27      157.85      158.59     20.69 o 
  -1   1  27        2.64       12.27     14.50 o 
   0   1  27      158.53      135.27     18.64 o 
   1   1  27       10.13        1.35     14.70 o 
   2   1  27       15.73        3.68     15.51 o 
  -5   2  27      216.70      178.40     21.10 o 
  -4   2  27      159.80      187.19     16.36 o 
  -3   2  27       26.43       17.31     14.17 o 
  -2   2  27      208.31      194.14     19.85 o 
  -1   2  27       36.77       28.83     14.83 o 
   0   2  27       14.53        8.72     15.11 o 
   1   2  27      100.65       71.69     18.01 o 
   2   2  27        1.76       -1.86     16.66 o 
  -4   3  27      336.95      273.53     35.73 o 
  -3   3  27      258.64      246.31     35.91 o 
  -2   3  27       19.35        7.06     14.06 o 
  -1   3  27      196.94      172.02     20.10 o 
   0   3  27       38.82       22.58     15.85 o 
   1   3  27        8.72       -6.41     15.61 o 
  -3   4  27        0.03       13.58     18.21 o 
  -2   4  27       14.96        2.10     22.71 o 
  -1   4  27      196.19      199.20     21.07 o 
   0   4  27       16.27       -4.11     15.22 o 
  -4   0  28       21.82       15.64     19.65 o 
  -3   0  28        1.49        1.08     25.54 o 
  -2   0  28       10.36       -3.38     20.66 o 
  -1   0  28      220.12      209.94     29.70 o 
   0   0  28        2.11      -12.06     19.66 o 
   1   0  28       24.80       -5.01     20.66 o 
  -4   1  28        5.80       -7.22     11.07 o 
  -3   1  28       79.38       68.78     19.26 o 
  -2   1  28      158.75      165.54     19.65 o 
  -1   1  28       11.13       -7.57     13.62 o 
   0   1  28      120.73      123.64     19.11 o 
   1   1  28      108.03      101.49     19.40 o 
  -4   2  28       37.92       20.91     13.62 o 
  -3   2  28      167.50      203.15     25.03 o 
  -2   2  28       16.73       40.30     16.06 o 
  -1   2  28       59.13       43.21     16.04 o 
   0   2  28      163.60      138.33     19.81 o 
  -3   3  28       30.20       44.10     18.72 o 
  -2   3  28       44.03       36.72     15.84 o 
  -1   3  28        6.83       17.80     15.67 o 
   0   3  28       55.79       23.57     16.58 o 
  -3   1  29       61.45       61.22     20.21 o 
  -2   1  29      470.69      482.33     40.67 o 
  -1   1  29      178.17      140.10     19.87 o 
                                                 
